# Supplementary material for: The transcriptional elongation factor CTR9 demarcates PRC2-mediated H3K27me3 domains by altering PRC2 subtype equilibrium
Source: Nucleic Acids Res. 2022 Feb 7;50(4):1969–92. doi: 10.1093/nar/gkac047 (PMC8887485; doi:10.1093/nar/gkac047)
Supplement: gkac047_Supplemental_Files [file gkac047_supplemental_files.zip]

Archive with 2 entries (2 files):
- Supplemental Materials - NAR 2021-2nd revision-Final.pdf
- Supplemental Table S3,S5,S6,S8.xlsx
