# Supplementary material for: The transcriptional elongation factor CTR9 demarcates PRC2-mediated H3K27me3 domains by altering PRC2 subtype equilibrium
Source: Nucleic Acids Res. 2022 Feb 7;50(4):1969–92. doi: 10.1093/nar/gkac047 (PMC8887485; doi:10.1093/nar/gkac047)
Supplement: gkac047_Supplemental_Files [file gkac047_supplemental_files.zip › Supplemental Table S3,S5,S6,S8.xlsx]

## Sheet: Table S3
Strong H3K27me3 Peak Genes
Chr	Gene Start	Gene End	Gene Symbol	Gene strand	Ensembl ID	Gene description
chr1	916870	919692	LINC02593	-	ENSG00000223764	long intergenic non-protein coding RNA 2593
chr1	923928	944581	SAMD11	+	ENSG00000187634	sterile alpha motif domain containing 11
chr1	944203	959309	NOC2L	-	ENSG00000188976	NOC2 like nucleolar associated transcriptional repressor
chr1	960584	965719	KLHL17	+	ENSG00000187961	kelch like family member 17
chr1	975204	982093	PERM1	-	ENSG00000187642	PPARGC1 and ESRR induced regulator, muscle 1
chr1	998962	1000172	HES4	-	ENSG00000188290	hes family bHLH transcription factor 4
chr1	1001138	1014540	ISG15	+	ENSG00000187608	ISG15 ubiquitin like modifier
chr1	1020120	1056118	AGRN	+	ENSG00000188157	agrin
chr1	1059708	1069355	LOC100288175	+	ENSG00000217801	uncharacterized LOC100288175
chr1	1137017	1144056	LINC01342	+	ENSG00000223823	long intergenic non-protein coding RNA 1342
chr1	1167104	1167198	MIR200B	+	ENSG00000207730	microRNA 200b
chr1	1167863	1167952	MIR200A	+	ENSG00000207607	microRNA 200a
chr1	1169005	1169087	MIR429	+	ENSG00000198976	microRNA 429
chr1	1173884	1197935	TTLL10	+	ENSG00000162571	tubulin tyrosine ligase like 10
chr1	1203508	1206592	TNFRSF18	-	ENSG00000186891	TNF receptor superfamily member 18
chr1	1211340	1214153	TNFRSF4	-	ENSG00000186827	TNF receptor superfamily member 4
chr1	1216908	1232067	SDF4	-	ENSG00000078808	stromal cell derived factor 4
chr1	1242446	1246722	C1QTNF12	-	ENSG00000184163	C1q and TNF related 12
chr1	1253909	1273864	UBE2J2	-	ENSG00000160087	ubiquitin conjugating enzyme E2 J2
chr1	1280436	1292029	SCNN1D	+	ENSG00000162572	sodium channel epithelial 1 delta subunit
chr1	1312502	1312566	MIR6727	-	ENSG00000283712	microRNA 6727
chr1	1352689	1361777	MXRA8	-	ENSG00000162576	matrix remodeling associated 8
chr1	1426128	1427787	TMEM88B	+	ENSG00000205116	transmembrane protein 88B
chr1	1434861	1442882	VWA1	+	ENSG00000179403	von Willebrand factor A domain containing 1
chr1	1598012	1600135	FNDC10	-	ENSG00000228594	fibronectin type III domain containing 10
chr1	1600314	1602703	LOC105378586	+	NA	uncharacterized LOC105378586
chr1	1615415	1630610	MIB2	+	ENSG00000197530	mindbomb E3 ubiquitin protein ligase 2
chr1	1921951	2003837	CFAP74	-	ENSG00000142609	cilia and flagella associated protein 74
chr1	2019329	2030758	GABRD	+	ENSG00000187730	gamma-aminobutyric acid type A receptor delta subunit
chr1	2049203	2050070	LOC105378591	-	ENSG00000226969	uncharacterized LOC105378591
chr1	2181794	2184389	PRKCZ-AS1	-	ENSG00000182873	PRKCZ antisense RNA 1
chr1	2184461	2212720	FAAP20	-	ENSG00000162585	FA core complex associated protein 20
chr1	2228319	2310213	SKI	+	ENSG00000157933	SKI proto-oncogene
chr1	2321253	2391707	MORN1	-	ENSG00000116151	MORN repeat containing 1
chr1	2425980	2505532	PLCH2	+	ENSG00000149527	phospholipase C eta 2
chr1	2635976	2801717	TTC34	-	ENSG00000215912	tetratricopeptide repeat domain 34
chr1	3021467	3022903	ACTRT2	+	ENSG00000169717	actin related protein T2
chr1	3059615	3068437	PRDM16-DT	-	ENSG00000177133	PRDM16 divergent transcript
chr1	3069168	3438621	PRDM16	+	ENSG00000142611	PR/SET domain 16
chr1	3127975	3128035	MIR4251	+	ENSG00000283572	microRNA 4251
chr1	3205988	3208664	AL512383.1	+	ENSG00000279839	TEC
chr1	3454665	3481113	ARHGEF16	+	ENSG00000130762	Rho guanine nucleotide exchange factor 16
chr1	3487951	3611508	MEGF6	-	ENSG00000162591	multiple EGF like domains 6
chr1	3560695	3560790	MIR551A	-	ENSG00000207776	microRNA 551a
chr1	3652516	3736201	TP73	+	ENSG00000078900	tumor protein p73
chr1	3630767	3652761	WRAP73	-	ENSG00000116213	WD repeat containing, antisense to TP73
chr1	3746460	3771645	CCDC27	+	ENSG00000162592	coiled-coil domain containing 27
chr1	3735511	3747373	TP73-AS1	-	ENSG00000227372	TP73 antisense RNA 1
chr1	3772761	3775982	SMIM1	+	ENSG00000235169	small integral membrane protein 1 (Vel blood group)
chr1	3900352	3917225	LINC01134	+	ENSG00000236423	long intergenic non-protein coding RNA 1134
chr1	3940486	3955262	LINC01346	+	NA	long intergenic non-protein coding RNA 1346
chr1	3944547	3949024	LINC01345	-	ENSG00000226374	long intergenic non-protein coding RNA 1345
chr1	3976133	4012704	LINC02780	+	ENSG00000284668	long intergenic non-protein coding RNA 2780
chr1	4412027	4424689	LINC01777	+	ENSG00000235054	long intergenic non-protein coding RNA 1777
chr1	4571481	4594016	LINC01646	+	ENSG00000232596	long intergenic non-protein coding RNA 1646
chr1	4654609	4792534	AJAP1	+	ENSG00000196581	adherens junctions associated protein 1
chr1	4973381	4981568	LINC02781	+	ENSG00000284674	long intergenic non-protein coding RNA 2781
chr1	5086459	5090899	LINC02782	-	ENSG00000231510	long intergenic non-protein coding RNA 2782
chr1	5990927	6101193	KCNAB2	+	ENSG00000069424	potassium voltage-gated channel subfamily A regulatory beta subunit 2
chr1	6101787	6180321	CHD5	-	ENSG00000116254	chromodomain helicase DNA binding protein 5
chr1	6159430	6209389	RPL22	-	ENSG00000116251	ribosomal protein L22
chr1	6244179	6245578	HES3	+	ENSG00000173673	hes family bHLH transcription factor 3
chr1	6247353	6261098	GPR153	-	ENSG00000158292	G protein-coupled receptor 153
chr1	6264269	6394391	ACOT7	-	ENSG00000097021	acyl-CoA thioesterase 7
chr1	6412418	6424670	HES2	-	ENSG00000069812	hes family bHLH transcription factor 2
chr1	6466092	6520061	PLEKHG5	-	ENSG00000171680	pleckstrin homology and RhoGEF domain containing G5
chr1	6555307	6579755	TAS1R1	+	ENSG00000173662	taste 1 receptor member 1
chr1	6785454	7769706	CAMTA1	+	ENSG00000171735	calmodulin binding transcription activator 1
chr1	7368942	7370270	CAMTA1-IT1	+	ENSG00000237402	CAMTA1 intronic transcript 1
chr1	7915871	7943165	TNFRSF9	-	ENSG00000049249	TNF receptor superfamily member 9
chr1	8004404	8026309	ERRFI1	-	ENSG00000116285	ERBB receptor feedback inhibitor 1
chr1	8201518	8215210	LINC01714	+	ENSG00000227634	long intergenic non-protein coding RNA 1714
chr1	8317826	8344167	SLC45A1	+	ENSG00000162426	solute carrier family 45 member 1
chr1	9003300	9026345	SLC2A7	-	ENSG00000197241	solute carrier family 2 member 7
chr1	9035106	9088478	SLC2A5	-	ENSG00000142583	solute carrier family 2 member 5
chr1	9148011	9198906	MIR34AHG	-	ENSG00000228526	MIR34A host gene
chr1	9234774	9271337	H6PD	+	ENSG00000049239.13	hexose-6-phosphate dehydrogenase/glucose 1-dehydrogenase
chr1	9588911	9614877	TMEM201	+	ENSG00000188807	transmembrane protein 201
chr1	9651731	9729114	PIK3CD	+	ENSG00000171608	phosphatidylinositol-4,5-bisphosphate 3-kinase catalytic subunit delta
chr1	9672426	9687555	PIK3CD-AS2	-	ENSG00000231789	PIK3CD antisense RNA 2
chr1	9848276	9910336	CTNNBIP1	-	ENSG00000178585	catenin beta interacting protein 1
chr1	9997206	10016021	RBP7	+	ENSG00000162444	retinol binding protein 7
chr1	10946471	10982037	C1orf127	-	ENSG00000175262	chromosome 1 open reading frame 127
chr1	11026523	11047239	MASP2	-	ENSG00000009724	mannan binding lectin serine peptidase 2
chr1	11479155	11537551	DISP3	+	ENSG00000204624	dispatched RND transporter family member 3
chr1	11609468	11613358	LINC01647	+	ENSG00000235643	long intergenic non-protein coding RNA 1647
chr1	11654375	11663327	FBXO44	+	ENSG00000132879	F-box protein 44
chr1	11637018	11655785	FBXO2	-	ENSG00000116661	F-box protein 2
chr1	11674480	11691650	MAD2L2	-	ENSG00000116670	mitotic arrest deficient 2 like 2
chr1	11691710	11725857	DRAXIN	+	ENSG00000162490	dorsal inhibitory axon guidance protein
chr1	11736084	11754802	AGTRAP	+	ENSG00000177674	angiotensin II receptor associated protein
chr1	11761787	11789585	C1orf167	+	ENSG00000215910	chromosome 1 open reading frame 167
chr1	11845709	11848345	NPPA	-	ENSG00000175206	natriuretic peptide A
chr1	11857464	11858945	NPPB	-	ENSG00000120937	natriuretic peptide B
chr1	11934205	11975538	PLOD1	+	ENSG00000083444	procollagen-lysine,2-oxoglutarate 5-dioxygenase 1
chr1	12063303	12144207	TNFRSF8	+	ENSG00000120949	TNF receptor superfamily member 8
chr1	12166943	12167038	MIR7846	+	ENSG00000283789	microRNA 7846
chr1	12166991	12209228	TNFRSF1B	+	ENSG00000028137	TNF receptor superfamily member 1B
chr1	12191713	12191773	MIR4632	+	ENSG00000263676	microRNA 4632
chr1	12567910	12618210	DHRS3	-	ENSG00000162496	dehydrogenase/reductase 3
chr1	12644547	12667086	AADACL4	+	ENSG00000204518	arylacetamide deacetylase like 4
chr1	12716110	12728760	AADACL3	+	ENSG00000188984	arylacetamide deacetylase like 3
chr1	12746200	12763699	C1orf158	+	ENSG00000157330	chromosome 1 open reading frame 158
chr1	13474973	13514003	LRRC38	-	ENSG00000162494	leucine rich repeat containing 38
chr1	13583465	13617957	PDPN	+	ENSG00000162493	podoplanin
chr1	13892792	15118043	KAZN	+	ENSG00000189337	kazrin, periplakin interacting protein
chr1	14338825	14419973	KAZN-AS1	-	ENSG00000234593	KAZN antisense RNA 1
chr1	15111815	15153618	TMEM51-AS1	-	ENSG00000175147	TMEM51 antisense RNA 1
chr1	15152532	15220478	TMEM51	+	ENSG00000171729	transmembrane protein 51
chr1	15247272	15400283	FHAD1	+	ENSG00000142621	forkhead associated phosphopeptide binding domain 1
chr1	15326680	15343876	FHAD1-AS1	-	ENSG00000233485	FHAD1 antisense RNA 1
chr1	15409888	15430339	EFHD2	+	ENSG00000142634	EF-hand domain family member D2
chr1	15438442	15449242	CTRC	+	ENSG00000162438	chymotrypsin C
chr1	15465909	15491395	CELA2B	+	ENSG00000215704	chymotrypsin like elastase 2B
chr1	15490832	15526534	CASP9	-	ENSG00000132906	caspase 9
chr1	15736258	15741392	SLC25A34	+	ENSG00000162461	solute carrier family 25 member 34
chr1	15756607	15786594	FBLIM1	+	ENSG00000162458	filamin binding LIM protein 1
chr1	15941869	15976132	ZBTB17	-	ENSG00000116809.12	zinc finger and BTB domain containing 17
chr1	16018875	16034050	CLCNKA	+	ENSG00000186510	chloride voltage-gated channel Ka
chr1	16014028	16019594	HSPB7	-	ENSG00000173641	heat shock protein family B (small) member 7
chr1	16057769	16073651	FAM131C	-	ENSG00000185519	family with sequence similarity 131 member C
chr1	16124337	16156069	EPHA2	-	ENSG00000142627	EPH receptor A2
chr1	16387117	16437424	SPATA21	-	ENSG00000187144	spermatogenesis associated 21
chr1	16974502	16980632	MFAP2	-	ENSG00000117122	microfibril associated protein 2
chr1	16985958	17011928	ATP13A2	-	ENSG00000159363	ATPase cation transporting 13A2
chr1	17066761	17119451	PADI2	-	ENSG00000117115	peptidyl arginine deiminase 2
chr1	17189783	17197617	LINC02783	+	ENSG00000204362	long intergenic non-protein coding RNA 2783
chr1	17205128	17246007	PADI1	+	ENSG00000142623	peptidyl arginine deiminase 1
chr1	17249098	17284233	PADI3	+	ENSG00000142619	peptidyl arginine deiminase 3
chr1	17308195	17364004	PADI4	+	ENSG00000159339	peptidyl arginine deiminase 4
chr1	17372196	17401699	PADI6	+	ENSG00000276747	peptidyl arginine deiminase 6
chr1	17539698	17697874	ARHGEF10L	+	ENSG00000074964	Rho guanine nucleotide exchange factor 10 like
chr1	17755333	17827063	ACTL8	+	ENSG00000117148	actin like 8
chr1	18065657	18074412	LINC01654	+	ENSG00000261781	long intergenic non-protein coding RNA 1654
chr1	18107798	18378483	IGSF21	+	ENSG00000117154	immunoglobin superfamily member 21
chr1	18109389	18115861	AL365209.1	+	ENSG00000280222	TEC
chr1	18166929	18179346	IGSF21-AS1	-	ENSG00000230035	IGSF21 antisense RNA 1
chr1	18480982	18486126	KLHDC7A	+	ENSG00000179023	kelch domain containing 7A
chr1	18630846	18748866	PAX7	+	ENSG00000009709	paired box 7
chr1	18839599	18859682	TAS1R2	-	ENSG00000179002	taste 1 receptor member 2
chr1	18871430	18902724	ALDH4A1	-	ENSG00000159423	aldehyde dehydrogenase 4 family member A1
chr1	18883202	18883275	MIR4695	-	ENSG00000265606	microRNA 4695
chr1	18904280	18956676	IFFO2	-	ENSG00000169991	intermediate filament family orphan 2
chr1	19312326	19329300	SLC66A1	+	ENSG00000040487	solute carrier family 66 member 1
chr1	19484403	19629821	MICOS10	+	ENSG00000173436	mitochondrial contact site and cristae organizing system subunit 10
chr1	19640554	19658456	NBL1	+	ENSG00000158747	NBL1, DAN family BMP antagonist
chr1	19664875	19680966	HTR6	+	ENSG00000158748	5-hydroxytryptamine receptor 6
chr1	19814029	19815283	RNF186	-	ENSG00000178828	ring finger protein 186
chr1	19920009	19923617	PLA2G2E	-	ENSG00000188784	phospholipase A2 group IIE
chr1	19975431	19980416	PLA2G2A	-	ENSG00000188257	phospholipase A2 group IIA
chr1	20028179	20091911	PLA2G5	+	ENSG00000127472	phospholipase A2 group V
chr1	20111939	20119566	PLA2G2D	-	ENSG00000117215	phospholipase A2 group IID
chr1	20139326	20150386	PLA2G2F	+	ENSG00000158786	phospholipase A2 group IIF
chr1	20161253	20177424	PLA2G2C	-	ENSG00000187980	phospholipase A2 group IIC
chr1	20186096	20196050	UBXN10	+	ENSG00000162543	UBX domain protein 10
chr1	20290919	20354894	VWA5B1	+	ENSG00000158816	von Willebrand factor A domain containing 5B1
chr1	20360579	20431234	LINC01141	-	ENSG00000236963	long intergenic non-protein coding RNA 1141
chr1	20552573	20555020	FAM43B	+	ENSG00000183114	family with sequence similarity 43 member B
chr1	20589086	20618903	CDA	+	ENSG00000158825	cytidine deaminase
chr1	20664014	20718017	KIF17	-	ENSG00000117245	kinesin family member 17
chr1	20719731	20732837	SH2D5	-	ENSG00000189410	SH2 domain containing 5
chr1	21217247	21345572	ECE1	-	ENSG00000117298	endothelin converting enzyme 1
chr1	21509397	21578410	ALPL	+	ENSG00000162551	alkaline phosphatase, biomineralization associated
chr1	21586472	21591187	LINC02596	+	ENSG00000233431	long intergenic non-protein coding RNA 2596
chr1	21596215	21669363	RAP1GAP	-	ENSG00000076864	RAP1 GTPase activating protein
chr1	21812265	21825225	LDLRAD2	+	ENSG00000187942	low density lipoprotein receptor class A domain containing 2
chr1	21822244	21937310	HSPG2	-	ENSG00000142798	heparan sulfate proteoglycan 2
chr1	22117313	22143969	WNT4	-	ENSG00000162552	Wnt family member 4
chr1	22266239	22266300	MIR4418	+	ENSG00000266564	microRNA 4418
chr1	22364630	22366482	AL591122.1	-	ENSG00000279625	TEC
chr1	22563489	22603595	EPHA8	+	ENSG00000070886	EPH receptor A8
chr1	22633258	22633366	MIR6127	-	ENSG00000276835	microRNA 6127
chr1	22636628	22639678	C1QA	+	ENSG00000173372	complement C1q A chain
chr1	22643633	22648110	C1QC	+	ENSG00000159189	complement C1q C chain
chr1	22652762	22661637	C1QB	+	ENSG00000173369	complement C1q B chain
chr1	22710839	22921500	EPHB2	+	ENSG00000133216	EPH receptor B2
chr1	24056035	24112135	MYOM3	-	ENSG00000142661	myomesin 3
chr1	24119771	24143140	IL22RA1	-	ENSG00000142677	interleukin 22 receptor subunit alpha 1
chr1	24154168	24187959	IFNLR1	-	ENSG00000185436	interferon lambda receptor 1
chr1	24200240	24211693	LINC02800	+	ENSG00000230023	long intergenic non-protein coding RNA 2800
chr1	24319322	24364482	GRHL3	+	ENSG00000158055	grainyhead like transcription factor 3
chr1	24415802	24472976	NIPAL3	+	ENSG00000001461	NIPA like domain containing 3
chr1	24538802	24556024	NCMAP-DT	-	NA	NCMAP divergent transcript
chr1	24556087	24609328	NCMAP	+	ENSG00000184454	non-compact myelin associated protein
chr1	24919345	24919416	MIR6731	-	ENSG00000278034	microRNA 6731
chr1	24899511	24965121	RUNX3	-	ENSG00000020633	RUNX family transcription factor 3
chr1	24961345	24963097	RUNX3-AS1	+	ENSG00000229162	RUNX3 antisense RNA 1
chr1	25023503	25023586	MIR4425	+	ENSG00000264371	microRNA 4425
chr1	25041136	25047404	LINC02793	+	ENSG00000285823	long intergenic non-protein coding RNA 2793
chr1	25617468	25786207	MAN1C1	+	ENSG00000117643	mannosidase alpha class 1C member 1
chr1	25906362	25906454	MIR3917	-	ENSG00000283938	microRNA 3917
chr1	26019884	26036464	EXTL1	+	ENSG00000158008	exostosin like glycosyltransferase 1
chr1	26037252	26046118	SLC30A2	-	ENSG00000158014	solute carrier family 30 member 2
chr1	26051301	26068436	TRIM63	-	ENSG00000158022.7	tripartite motif containing 63
chr1	26159079	26163962	FAM110D	+	ENSG00000197245	family with sequence similarity 110 member D
chr1	26164161	26168581	C1orf232	-	ENSG00000282872	chromosome 1 open reading frame 230
chr1	26317958	26320523	CD52	+	ENSG00000169442	CD52 molecule
chr1	26321698	26360080	CRYBG2	-	ENSG00000176092	crystallin beta-gamma domain containing 2
chr1	26361634	26374522	ZNF683	-	ENSG00000176083	zinc finger protein 683
chr1	26410817	26429728	LIN28A	+	ENSG00000131914	lin-28 homolog A
chr1	26529761	26575030	RPS6KA1	+	ENSG00000117676	ribosomal protein S6 kinase A1
chr1	26911489	26913975	NR0B2	-	ENSG00000131910	nuclear receptor subfamily 0 group B member 2
chr1	26993692	27000886	TRNP1	+	ENSG00000253368	TMF1 regulated nuclear protein 1
chr1	27005020	27012850	TENT5B	-	ENSG00000158246	terminal nucleotidyltransferase 5B
chr1	27234632	27308636	WDTC1	+	ENSG00000142784	WD and tetratricopeptide repeats 1
chr1	27354067	27366961	MAP3K6	-	ENSG00000142733	mitogen-activated protein kinase kinase kinase 6
chr1	27392622	27395814	GPR3	+	ENSG00000181773	G protein-coupled receptor 3
chr1	27534035	27604431	AHDC1	-	ENSG00000126705	AT-hook DNA binding motif containing 1
chr1	27612064	27635185	FGR	-	ENSG00000000938	FGR proto-oncogene, Src family tyrosine kinase
chr1	28812142	28871267	OPRD1	+	ENSG00000116329	opioid receptor delta 1
chr1	29119429	29123903	TMEM200B	-	ENSG00000253304	transmembrane protein 200B
chr1	29236516	29326813	PTPRU	+	ENSG00000060656	protein tyrosine phosphatase receptor type U
chr1	29329620	29350114	LINC01756	-	ENSG00000230523	long intergenic non-protein coding RNA 1756
chr1	30013952	30037612	LINC01648	-	ENSG00000233399	long intergenic non-protein coding RNA 1648
chr1	30718504	30726827	MATN1-AS1	+	ENSG00000186056	MATN1 antisense RNA 1
chr1	30711277	30723585	MATN1	-	ENSG00000162510	matrilin 1
chr1	30739156	30739232	MIR4420	-	ENSG00000264773	microRNA 4420
chr1	30732469	30757774	LAPTM5	-	ENSG00000162511	lysosomal protein transmembrane 5
chr1	30824217	30834864	LINC01778	+	ENSG00000223382	long intergenic non-protein coding RNA 1778
chr1	30869466	30908758	SDC3	-	ENSG00000162512	syndecan 3
chr1	31179745	31239887	NKAIN1	-	ENSG00000084628	sodium/potassium transporting ATPase interacting 1
chr1	31365253	31376850	FABP3	-	ENSG00000121769	fatty acid binding protein 3
chr1	31409565	31434680	SERINC2	+	ENSG00000168528	serine incorporator 2
chr1	31506226	31583306	LINC01226	+	ENSG00000284543	long intergenic non-protein coding RNA 1226
chr1	31576485	31587686	TINAGL1	+	ENSG00000142910	tubulointerstitial nephritis antigen like 1
chr1	31617686	31632518	HCRTR1	+	ENSG00000121764	hypocretin receptor 1
chr1	31644049	31660162	PEF1-AS1	+	ENSG00000235790	PEF1 and COL16A1 antisense RNA 1
chr1	31652263	31704319	COL16A1	-	ENSG00000084636	collagen type XVI alpha 1 chain
chr1	31727117	31764893	ADGRB2	-	ENSG00000121753	adhesion G protein-coupled receptor B2
chr1	31758660	31758735	MIR4254	-	ENSG00000266580	microRNA 4254
chr1	31790422	31816051	SPOCD1	-	ENSG00000134668	SPOC domain containing 1
chr1	32179675	32198285	TXLNA	+	ENSG00000084652	taxilin alpha
chr1	32205661	32208687	IQCC	+	ENSG00000160051	IQ motif containing C
chr1	32209094	32216196	DCDC2B	+	ENSG00000222046	doublecortin domain containing 2B
chr1	32247222	32248856	FAM167B	+	ENSG00000183615	family with sequence similarity 167 member B
chr1	32251239	32286165	LCK	+	ENSG00000182866	LCK proto-oncogene, Src family tyrosine kinase
chr1	32333839	32336233	MARCKSL1	-	ENSG00000175130	MARCKS like 1
chr1	32361270	32364278	FAM229A	-	ENSG00000225828	family with sequence similarity 229 member A
chr1	32465057	32605941	ZBTB8A	+	ENSG00000160062	zinc finger and BTB domain containing 8A
chr1	32465072	32496686	ZBTB8B	+	ENSG00000273274	zinc finger and BTB domain containing 8B
chr1	32679906	32703596	SYNC	-	ENSG00000162520	syncoilin, intermediate filament protein
chr1	32862268	32872482	FNDC5	-	ENSG00000160097	fibronectin type III domain containing 5
chr1	32885994	32898441	HPCA	+	ENSG00000121905	hippocalcin
chr1	32894594	32901438	TMEM54	-	ENSG00000121900	transmembrane protein 54
chr1	33081104	33123492	AZIN2	+	ENSG00000142920	antizyme inhibitor 2
chr1	33145399	33182059	TRIM62	-	ENSG00000116525	tripartite motif containing 62
chr1	33306766	33321098	A3GALT2	-	ENSG00000184389	alpha 1,3-galactosyltransferase 2
chr1	33323623	33431052	PHC2	-	ENSG00000134686	polyhomeotic homolog 2
chr1	33513999	34165842	CSMD2	-	ENSG00000121904	CUB and Sushi multiple domains 2
chr1	33860475	33864791	HMGB4	+	ENSG00000176256	high mobility group box 4
chr1	33868953	33893726	CSMD2-AS1	+	ENSG00000231163	CSMD2 antisense RNA 1
chr1	34166883	34219131	C1orf94	+	ENSG00000142698	chromosome 1 open reading frame 94
chr1	34669599	34669694	MIR552	-	ENSG00000207941	microRNA 552
chr1	34755047	34758512	GJB5	+	ENSG00000189280	gap junction protein beta 5
chr1	34712737	34859755	SMIM12	-	ENSG00000163866	small integral membrane protein 12
chr1	34759740	34762327	GJB4	+	ENSG00000189433	gap junction protein beta 4
chr1	34792999	34795747	GJA4	+	ENSG00000187513	gap junction protein alpha 4
chr1	34865436	34929650	DLGAP3	-	ENSG00000116544	DLG associated protein 3
chr1	35573314	35595328	TFAP2E	+	ENSG00000116819	transcription factor AP-2 epsilon
chr1	36084094	36088275	TEKT2	+	ENSG00000092850	tektin 2
chr1	36088892	36093932	ADPRHL2	+	ENSG00000116863	ADP-ribosylhydrolase like 2
chr1	36095239	36125222	COL8A2	-	ENSG00000171812	collagen type VIII alpha 2 chain
chr1	36322031	36324154	EVA1B	-	ENSG00000142694	eva-1 homolog B
chr1	36391238	36397908	LSM10	-	ENSG00000181817	LSM10, U7 small nuclear RNA associated
chr1	36466043	36483278	CSF3R	-	ENSG00000119535	colony stimulating factor 3 receptor
chr1	36795527	37034515	GRIK3	-	ENSG00000163873	glutamate ionotropic receptor kainate type subunit 3
chr1	37161563	37161634	MIR4255	+	ENSG00000264698	microRNA 4255
chr1	37350934	37474411	LINC01137	-	ENSG00000233621	long intergenic non-protein coding RNA 1137
chr1	37556919	37566857	DNALI1	+	ENSG00000163879	dynein axonemal light intermediate chain 1
chr1	37611350	37634892	RSPO1	-	ENSG00000169218	R-spondin 1
chr1	37713880	37765133	EPHA10	-	ENSG00000183317	EPH receptor A10
chr1	37793802	37801137	MANEAL	+	ENSG00000185090	mannosidase endo-alpha like
chr1	37996770	38005606	FHL3	-	ENSG00000183386	four and a half LIM domains 3
chr1	38009258	38024820	UTP11	+	ENSG00000183520	UTP11 small subunit processome component
chr1	38043829	38046793	POU3F1	-	ENSG00000185668	POU class 3 homeobox 1
chr1	38047314	38119025	MIR3659HG	+	ENSG00000224592	MIR3659 host gene
chr1	38089231	38089329	MIR3659	+	ENSG00000265596	microRNA 3659
chr1	38129464	38140593	LINC02786	-	ENSG00000284623	long intergenic non-protein coding RNA 2786
chr1	38209034	38214806	LINC01343	-	ENSG00000237290	long intergenic non-protein coding RNA 1343
chr1	38474825	38516520	LINC01685	+	NA	long intergenic non-protein coding RNA 1685
chr1	39491636	39529869	BMP8A	+	ENSG00000183682	bone morphogenetic protein 8a
chr1	39623435	39639643	HEYL	-	ENSG00000163909	hes related family bHLH transcription factor with YRPW motif like
chr1	39659121	39672038	NT5C1A	-	ENSG00000116981	5'-nucleotidase, cytosolic IA
chr1	39678648	39691485	HPCAL4	-	ENSG00000116983	hippocalcin like 4
chr1	39692182	39763914	PPIE	+	ENSG00000084072	peptidylprolyl isomerase E
chr1	39801414	39817460	LINC02811	-	ENSG00000284678	long intergenic non-protein coding RNA 2811
chr1	39895426	39902256	MYCL	-	ENSG00000116990	MYCL proto-oncogene, bHLH transcription factor
chr1	39955112	39969968	MFSD2A	+	ENSG00000168389	major facilitator superfamily domain containing 2A
chr1	40300489	40317813	COL9A2	-	ENSG00000049089	collagen type IX alpha 2 chain
chr1	40620680	40665682	RIMS3	-	ENSG00000117016	regulating synaptic membrane exocytosis 3
chr1	40783787	40840452	KCNQ4	+	ENSG00000117013	potassium voltage-gated channel subfamily Q member 4
chr1	40861054	40862363	CITED4	-	ENSG00000179862	Cbp/p300 interacting transactivator with Glu/Asp rich carboxy-terminal domain 4
chr1	41014590	41043890	SLFNL1-AS1	+	ENSG00000281207	SLFNL1 antisense RNA 1
chr1	41015597	41023237	SLFNL1	-	ENSG00000171790	schlafen like 1
chr1	41361922	41383590	FOXO6	+	ENSG00000204060	forkhead box O6
chr1	41478775	41484683	EDN2	-	ENSG00000127129	endothelin 2
chr1	41506365	42035925	HIVEP3	-	ENSG00000127124	HIVEP zinc finger 3
chr1	42153410	42155820	GUCA2B	+	ENSG00000044012	guanylate cyclase activator 2B
chr1	42162690	42164745	GUCA2A	-	ENSG00000197273	guanylate cyclase activator 2A
chr1	42380792	42424232	RIMKLA	+	ENSG00000177181	ribosomal modification protein rimK like family member A
chr1	42733093	42740254	CLDN19	-	ENSG00000164007	claudin 19
chr1	42785007	42816619	TMEM269	+	ENSG00000274386	transmembrane protein 269
chr1	43172330	43254358	CFAP57	+	ENSG00000243710.8	cilia and flagella associated protein 57
chr1	43269983	43274002	TMEM125	+	ENSG00000179178	transmembrane protein 125
chr1	43164175	43270936	EBNA1BP2	-	ENSG00000117395	EBNA1 binding protein 2
chr1	43300982	43323108	TIE1	+	ENSG00000066056	tyrosine kinase with immunoglobulin like and EGF like domains 1
chr1	43337849	43352772	MPL	+	ENSG00000117400	MPL proto-oncogene, thrombopoietin receptor
chr1	43389882	43454247	SZT2	+	ENSG00000198198	SZT2 subunit of KICSTOR complex
chr1	43448539	43448611	MIR6735	+	ENSG00000274975	microRNA 6735
chr1	43525187	43623666	PTPRF	+	ENSG00000142949	protein tyrosine phosphatase receptor type F
chr1	43933320	43937240	ARTN	+	ENSG00000117407	artemin
chr1	43946950	43968022	IPO13	+	ENSG00000117408	importin 13
chr1	43991359	43996528	CCDC24	+	ENSG00000159214	coiled-coil domain containing 24
chr1	43991500	44031467	SLC6A9	-	ENSG00000196517	solute carrier family 6 member 9
chr1	44118821	44135140	KLF17	+	ENSG00000171872	Kruppel like factor 17
chr1	44213455	44220681	DMAP1	+	ENSG00000178028	DNA methyltransferase 1 associated protein 1
chr1	44221070	44355260	ERI3	-	ENSG00000117419	ERI1 exoribonuclease family member 3
chr1	44405194	44651724	RNF220	+	ENSG00000187147	ring finger protein 220
chr1	44545493	44545552	MIR5584	+	ENSG00000263381	microRNA 5584
chr1	44635238	44674481	TMEM53	-	ENSG00000126106	transmembrane protein 53
chr1	44674692	44725591	ARMH1	+	ENSG00000198520	armadillo like helical domain containing 1
chr1	44721786	44721902	RNU5F-1	-	ENSG00000199377	RNA, U5F small nuclear 1
chr1	44783585	44788170	BEST4	-	ENSG00000142959	bestrophin 4
chr1	44800377	44805990	PLK3	+	ENSG00000173846	polo like kinase 3
chr1	44808482	44815585	BTBD19	+	ENSG00000222009	BTB domain containing 19
chr1	44819844	44843253	PTCH2	-	ENSG00000117425	patched 2
chr1	45326895	45328679	HPDL	+	ENSG00000186603	4-hydroxyphenylpyruvate dioxygenase like
chr1	45620044	45624057	CCDC17	-	ENSG00000159588	coiled-coil domain containing 17
chr1	46203334	46221256	LURAP1	+	ENSG00000171357	leucine rich adaptor protein 1
chr1	46340177	46365152	NSUN4	+	ENSG00000117481	NOP2/Sun RNA methyltransferase 4
chr1	46394317	46413848	FAAH	+	ENSG00000117480	fatty acid amide hydrolase
chr1	46446600	46451317	LINC01398	-	ENSG00000224863	long intergenic non-protein coding RNA 1398
chr1	46489836	46516216	DMBX1	+	ENSG00000197587	diencephalon/mesencephalon homeobox 1
chr1	46538611	46570255	MKNK1-AS1	+	ENSG00000269956	MKNK1 antisense RNA 1
chr1	46532166	46543969	TMEM275	-	ENSG00000282881	transmembrane protein 275
chr1	46545644	46551527	KNCN	-	ENSG00000162456	kinocilin
chr1	46557408	46616843	MKNK1	-	ENSG00000079277	MAPK interacting serine/threonine kinase 1
chr1	46757838	46819413	CYP4B1	+	ENSG00000142973	cytochrome P450 family 4 subfamily B member 1
chr1	47023669	47050751	CYP4X1	+	ENSG00000186377	cytochrome P450 family 4 subfamily X member 1
chr1	47096653	47179271	CYP4A22-AS1	-	ENSG00000225506	CYP4A22 antisense RNA 1
chr1	47179250	47180339	LINC00853	+	ENSG00000224805	long intergenic non-protein coding RNA 853
chr1	47183582	47191044	PDZK1IP1	-	ENSG00000162366	PDZK1 interacting protein 1
chr1	47216290	47232220	TAL1	-	ENSG00000162367	TAL bHLH transcription factor 1, erythroid differentiation factor
chr1	47380928	47408477	LINC01389	-	NA	long intergenic non-protein coding RNA 1389
chr1	47416285	47418052	FOXE3	+	ENSG00000186790	forkhead box E3
chr1	47432133	47434641	FOXD2-AS1	-	ENSG00000237424	FOXD2 adjacent opposite strand RNA 1
chr1	47436017	47440691	FOXD2	+	ENSG00000186564	forkhead box D2
chr1	47688463	47704029	LINC01738	+	ENSG00000227947	long intergenic non-protein coding RNA 1738
chr1	47760528	47997385	TRABD2B	-	ENSG00000269113	TraB domain containing 2B
chr1	48050659	48091736	LINC02794	+	ENSG00000226133	long intergenic non-protein coding RNA 2794
chr1	48222685	48248644	SLC5A9	+	ENSG00000117834	solute carrier family 5 member 9
chr1	48295373	48472208	SPATA6	-	ENSG00000132122	spermatogenesis associated 6
chr1	48532854	50023954	AGBL4	-	ENSG00000186094	ATP/GTP binding protein like 4
chr1	48727519	48776969	BEND5	-	ENSG00000162373	BEN domain containing 5
chr1	50024029	50203786	ELAVL4	+	ENSG00000162374	ELAV like RNA binding protein 4
chr1	50174306	50175868	ELAVL4-AS1	-	ENSG00000237337	ELAVL4 antisense RNA 1
chr1	50229662	50321192	LINC02808	-	ENSG00000284696	long intergenic non-protein coding RNA 2808
chr1	50417550	50423443	DMRTA2	-	ENSG00000142700	DMRT like family A2
chr1	51060018	51060103	MIR6500	+	ENSG00000275816	microRNA 6500
chr1	51287258	51345116	TTC39A	-	ENSG00000085831	tetratricopeptide repeat domain 39A
chr1	51907956	51990700	RAB3B	-	ENSG00000169213	RAB3B, member RAS oncogene family
chr1	52408282	52553487	TUT4	-	ENSG00000134744	terminal uridylyl transferase 4
chr1	52602371	52609051	GPX7	+	ENSG00000116157	glutathione peroxidase 7
chr1	52633168	52669683	SHISAL2A	+	ENSG00000182183	shisa like 2A
chr1	52895910	52927212	ECHDC2	-	ENSG00000121310	enoyl-CoA hydratase domain containing 2
chr1	53062052	53085502	PODN	+	ENSG00000174348	podocan
chr1	53087179	53142638	SLC1A7	-	ENSG00000162383	solute carrier family 1 member 7
chr1	53242364	53328469	LRP8	-	ENSG00000157193	LDL receptor related protein 8
chr1	53328233	53336509	LINC01771	+	ENSG00000225675	long intergenic non-protein coding RNA 1771
chr1	53366656	53368245	LINC02812	-	ENSG00000230138	long intergenic non-protein coding RNA 2812
chr1	53459399	53467488	DMRTB1	+	ENSG00000143006	DMRT like family B with proline rich C-terminal 1
chr1	53506237	53738106	GLIS1	-	ENSG00000174332	GLIS family zinc finger 1
chr1	54007298	54018186	LDLRAD1	-	ENSG00000203985	low density lipoprotein receptor class A domain containing 1
chr1	54236440	54239063	SSBP3-AS1	+	ENSG00000198711	SSBP3 antisense RNA 1
chr1	54516412	54517259	LINC02784	-	ENSG00000235741	long intergenic non-protein coding RNA 2784
chr1	54542257	54639192	ACOT11	+	ENSG00000162390	acyl-CoA thioesterase 11
chr1	54609181	54623556	FAM151A	-	ENSG00000162391	family with sequence similarity 151 member A
chr1	54779712	54801323	TTC22	-	ENSG00000006555	tetratricopeptide repeat domain 22
chr1	54806063	54842252	LEXM	+	ENSG00000162398	lymphocyte expansion molecule
chr1	54980628	54992288	TMEM61	+	ENSG00000143001	transmembrane protein 61
chr1	54998933	55017172	BSND	+	ENSG00000162399	barttin CLCNK type accessory beta subunit
chr1	55039447	55064852	PCSK9	+	ENSG00000169174	proprotein convertase subtilisin/kexin type 9
chr1	55217645	55324691	MIR4422HG	+	ENSG00000231090	MIR4422 host gene
chr1	56414935	56417137	LINC01767	+	ENSG00000223956	long intergenic non-protein coding RNA 1767
chr1	56579168	56645272	LOC101929935	-	NA	uncharacterized LOC101929935
chr1	56645314	56715335	PRKAA2	+	ENSG00000162409	protein kinase AMP-activated catalytic subunit alpha 2
chr1	56718789	56819696	FYB2	-	ENSG00000187889	FYN binding protein 2
chr1	56854806	56918221	C8A	+	ENSG00000157131	complement C8 alpha chain
chr1	56929207	56966140	C8B	-	ENSG00000021852	complement C8 beta chain
chr1	56994778	58546734	DAB1	-	ENSG00000173406	DAB adaptor protein 1
chr1	59987269	60073770	C1orf87	-	ENSG00000162598	chromosome 1 open reading frame 87
chr1	60114875	60149784	LINC02778	+	ENSG00000238242	long intergenic non-protein coding RNA 2778
chr1	60515716	60640507	LINC01748	-	ENSG00000226476	long intergenic non-protein coding RNA 1748
chr1	60865259	61462788	NFIA	+	ENSG00000162599	nuclear factor I A
chr1	60659631	60868009	LOC101926964	-	ENSG00000231252	uncharacterized LOC101926964
chr1	60912675	61056885	NFIA-AS2	-	ENSG00000237928	NFIA antisense RNA 2
chr1	62236165	62319434	KANK4	-	ENSG00000132854	KN motif and ankyrin repeat domains 4
chr1	62975751	63022504	LINC01739	-	ENSG00000229537	long intergenic non-protein coding RNA 1739
chr1	63159083	63317274	LINC00466	-	ENSG00000224209	long intergenic non-protein coding RNA 466
chr1	63322567	63325128	FOXD3	+	ENSG00000187140	forkhead box D3
chr1	63320884	63324441	FOXD3-AS1	-	ENSG00000230798	FOXD3 antisense RNA 1
chr1	63326925	63326984	MIR6068	-	ENSG00000275836	microRNA 6068
chr1	63440770	63593721	ITGB3BP	-	ENSG00000142856	integrin subunit beta 3 binding protein
chr1	63774017	64181498	ROR1	+	ENSG00000185483	receptor tyrosine kinase like orphan receptor 1
chr1	64094442	64171297	ROR1-AS1	-	ENSG00000223949	ROR1 antisense RNA 1
chr1	64203627	64267368	UBE2U	+	ENSG00000177414	ubiquitin conjugating enzyme E2 U
chr1	64833229	65067754	JAK1	-	ENSG00000162434	Janus kinase 1
chr1	64972225	65002489	LINC01359	-	ENSG00000226891	long intergenic non-protein coding RNA 1359
chr1	65420652	65641559	LEPR	+	ENSG00000116678	leptin receptor
chr1	65792514	66374579	PDE4B	+	ENSG00000184588	phosphodiesterase 4B
chr1	66533383	66751139	SGIP1	+	ENSG00000118473	SH3GL interacting endocytic adaptor 1
chr1	66797741	66801256	INSL5	-	ENSG00000172410	insulin like 5
chr1	67138907	67259979	IL23R	+	ENSG00000162594	interleukin 23 receptor
chr1	67832303	68202987	GNG12-AS1	+	ENSG00000232284	GNG12, DIRAS3 and WLS antisense RNA 1
chr1	68045886	68051631	DIRAS3	-	ENSG00000162595	DIRAS family GTPase 3
chr1	68098473	68233120	WLS	-	ENSG00000116729	Wnt ligand secretion mediator
chr1	68428822	68449954	RPE65	-	ENSG00000116745	retinoid isomerohydrolase RPE65
chr1	69568261	70148005	LRRC7	+	ENSG00000033122	leucine rich repeat containing 7
chr1	70852353	71047808	PTGER3	-	ENSG00000050628	prostaglandin E receptor 3
chr1	71048855	71067184	ZRANB2-AS1	+	ENSG00000235079	ZRANB2 antisense RNA 1
chr1	74469878	74512614	LRRC53	-	ENSG00000162621	leucine rich repeat containing 53
chr1	74577430	74626098	ERICH3-AS1	+	ENSG00000234497	ERICH3 antisense RNA 1
chr1	74568117	74673792	ERICH3	-	ENSG00000178965	glutamate rich 3
chr1	75128434	75161533	LHX8	+	ENSG00000162624	LIM homeobox 8
chr1	76074746	76634603	ST6GALNAC3	+	ENSG00000184005	ST6 N-acetylgalactosaminide alpha-2,6-sialyltransferase 3
chr1	76867480	77067546	ST6GALNAC5	+	ENSG00000117069	ST6 N-acetylgalactosaminide alpha-2,6-sialyltransferase 5
chr1	77282019	77559966	AK5	+	ENSG00000154027	adenylate kinase 5
chr1	77979542	78138444	GIPC2	+	ENSG00000137960	GIPC PDZ domain containing family member 2
chr1	78229599	78369464	MGC27382	+	ENSG00000237413	uncharacterized MGC27382
chr1	78303884	78540701	PTGFR	+	ENSG00000122420	prostaglandin F receptor
chr1	78649796	78664078	IFI44	+	ENSG00000137965	interferon induced protein 44
chr1	83575776	83861023	LINC01725	-	ENSG00000233008	long intergenic non-protein coding RNA 1725
chr1	84811602	84893206	LPAR3	-	ENSG00000171517	lysophosphatidic acid receptor 3
chr1	84925583	84997113	MCOLN2	-	ENSG00000153898	mucolipin 2
chr1	85018082	85048500	MCOLN3	-	ENSG00000055732	mucolipin 3
chr1	86288704	86320711	LINC02795	-	ENSG00000285210	long intergenic non-protein coding RNA 2795
chr1	86468368	86500289	CLCA1	+	ENSG00000016490	chloride channel accessory 1
chr1	86571181	86696311	CLCA4-AS1	-	ENSG00000236915	CLCA4 antisense RNA 1
chr1	86993009	87169204	AC093155.3	+	ENSG00000267561	novel protein
chr1	87212669	87264741	LINC02801	+	ENSG00000284240	long intergenic non-protein coding RNA 2801
chr1	87328880	87348923	LMO4	+	ENSG00000143013	LIM domain only 4
chr1	87620803	88685204	PKN2-AS1	-	ENSG00000237505	PKN2 antisense RNA 1
chr1	89581291	89632916	LRRC8C-DT	-	ENSG00000231999	LRRC8C divergent transcript
chr1	89633072	89769903	LRRC8C	+	ENSG00000171488	leucine rich repeat containing 8 VRAC subunit C
chr1	90510910	90533472	LINC02787	-	ENSG00000229201	long intergenic non-protein coding RNA 2787
chr1	90711539	90717302	BARHL2	-	ENSG00000143032	BarH like homeobox 2
chr1	90835660	90849472	LINC02788	+	ENSG00000285532	long intergenic non-protein coding RNA 2788
chr1	90851122	90855253	LINC01763	+	NA	long intergenic non-protein coding RNA 1763
chr1	91260766	91404856	HFM1	-	ENSG00000162669	helicase for meiosis 1
chr1	91680343	91906335	TGFBR3	-	ENSG00000069702	transforming growth factor beta receptor 3
chr1	91949371	92014426	BRDT	+	ENSG00000137948	bromodomain testis associated
chr1	92473043	92486925	GFI1	-	ENSG00000162676	growth factor independent 1 transcriptional repressor
chr1	93992834	94121148	ABCA4	-	ENSG00000198691	ATP binding cassette subfamily A member 4
chr1	94148988	94275068	ARHGAP29	-	ENSG00000137962	Rho GTPase activating protein 29
chr1	94247819	94411036	ARHGAP29-AS1	+	ENSG00000226835	ARHGAP29 antisense RNA 1
chr1	94529173	94541759	F3	-	ENSG00000117525	coagulation factor III, tissue factor
chr1	94613814	94855426	SLC44A3-AS1	-	ENSG00000224081	SLC44A3 antisense RNA 1
chr1	94896949	94927223	CNN3	-	ENSG00000117519	calponin 3
chr1	95117923	95247225	TLCD4-RWDD3	+	ENSG00000271092	TLCD4-RWDD3 readthrough
chr1	95310928	95318263	LINC01760	-	ENSG00000228504	long intergenic non-protein coding RNA 1760
chr1	95510059	95782342	LINC02607	+	ENSG00000228971	long intergenic non-protein coding RNA 2607
chr1	97933474	98049863	MIR137HG	-	ENSG00000225206	MIR137 host gene
chr1	98043197	98045458	MIR2682	-	ENSG00000284247	microRNA 2682
chr1	98661701	98760500	SNX7	+	ENSG00000162627	sorting nexin 7
chr1	98890245	99005032	PLPPR5	-	ENSG00000117598	phospholipid phosphatase related 5
chr1	99004276	99244794	LOC100129620	+	ENSG00000232825	uncharacterized LOC100129620
chr1	99263953	99309590	PLPPR4	+	ENSG00000117600	phospholipid phosphatase related 4
chr1	99646113	99694541	PALMD	+	ENSG00000099260	palmdelphin
chr1	100538139	100542021	GPR88	+	ENSG00000181656	G protein-coupled receptor 88
chr1	101235683	101236528	LOC101928370	-	NA	uncharacterized LOC101928370
chr1	101236865	101243713	S1PR1	+	ENSG00000170989	sphingosine-1-phosphate receptor 1
chr1	101323337	101390303	LINC01307	+	ENSG00000231671	long intergenic non-protein coding RNA 1307
chr1	106818224	106865316	LINC01661	+	ENSG00000237460	long intergenic non-protein coding RNA 1661
chr1	107140007	107483458	NTNG1	+	ENSG00000162631	netrin G1
chr1	107571161	107965180	VAV3	-	ENSG00000134215	vav guanine nucleotide exchange factor 3
chr1	107964443	107994607	VAV3-AS1	+	ENSG00000230489	VAV3 antisense RNA 1
chr1	109113679	109206781	KIAA1324	+	ENSG00000116299	KIAA1324
chr1	109292365	109307011	MYBPHL	-	ENSG00000221986	myosin binding protein H like
chr1	109466546	109482134	SYPL2	+	ENSG00000143028	synaptophysin like 2
chr1	109483479	109492804	ATXN7L2	+	ENSG00000162650	ataxin 7 like 2
chr1	109504178	109509738	AMIGO1	-	ENSG00000181754	adhesion molecule with Ig like domain 1
chr1	109539872	109548406	GPR61	+	ENSG00000156097	G protein-coupled receptor 61
chr1	109656099	109674836	GSTM4	+	ENSG00000168765	glutathione S-transferase mu 4
chr1	109656390	109709549	GSTM2	+	ENSG00000213366	glutathione S-transferase mu 2
chr1	109733932	109741038	GSTM3	-	ENSG00000134202	glutathione S-transferase mu 3
chr1	109711780	109775428	GSTM5	+	ENSG00000134201	glutathione S-transferase mu 5
chr1	109910242	109930992	CSF1	+	ENSG00000184371	colony stimulating factor 1
chr1	110059870	110070672	ALX3	-	ENSG00000156150	ALX homeobox 3
chr1	110082688	110109719	LINC01397	+	ENSG00000258673	long intergenic non-protein coding RNA 1397
chr1	110112443	110113947	UBL4B	+	ENSG00000186150	ubiquitin like 4B
chr1	110150494	110202202	SLC6A17	+	ENSG00000197106	solute carrier family 6 member 17
chr1	110208834	110209987	LINC02586	-	NA	long intergenic non-protein coding RNA 2586
chr1	110210314	110283100	KCNC4	+	ENSG00000116396	potassium voltage-gated channel subfamily C member 4
chr1	110286375	110339171	RBM15-AS1	-	ENSG00000227963	RBM15 antisense RNA 1
chr1	110347116	110443817	LAMTOR5-AS1	+	ENSG00000224699	LAMTOR5 antisense RNA 1
chr1	110451149	110457358	PROK1	+	ENSG00000143125	prokineticin 1
chr1	110487680	110490258	CYMP-AS1	-	ENSG00000235407	CYMP antisense RNA 1
chr1	110517217	110519175	KCNA10	-	ENSG00000143105	potassium voltage-gated channel subfamily A member 10
chr1	110519837	110631474	KCNA2	-	ENSG00000177301	potassium voltage-gated channel subfamily A member 2
chr1	110672465	110674940	KCNA3	-	ENSG00000177272	potassium voltage-gated channel subfamily A member 3
chr1	111290851	111320566	CHIA	+	ENSG00000134216	chitinase acidic
chr1	111346600	111353013	PIFO	+	ENSG00000173947	primary cilia formation
chr1	111414319	111427735	OVGP1	-	ENSG00000085465	oviductal glycoprotein 1
chr1	111483348	111563962	TMIGD3	-	ENSG00000121933	transmembrane and immunoglobulin domain containing 3
chr1	111680630	111755824	INKA2	-	ENSG00000197852	inka box actin regulator 2
chr1	111739579	111747798	INKA2-AS1	+	ENSG00000227811	INKA2 antisense RNA 1
chr1	111770662	111989155	KCND3	-	ENSG00000171385	potassium voltage-gated channel subfamily D member 3
chr1	111853762	111856905	KCND3-IT1	-	ENSG00000232558	KCND3 intronic transcript 1
chr1	111909336	111910931	KCND3-AS1	+	ENSG00000237556	KCND3 antisense RNA 1
chr1	111989770	111998842	LINC01750	+	ENSG00000231437	long intergenic non-protein coding RNA 1750
chr1	112177234	112360625	LINC02884	-	ENSG00000231246	long intergenic non-protein coding RNA 2884
chr1	112466541	112530165	WNT2B	+	ENSG00000134245	Wnt family member 2B
chr1	112701106	112711224	RHOC	-	ENSG00000155366	ras homolog family member C
chr1	112702614	112715477	PPM1J	-	ENSG00000155367	protein phosphatase, Mg2+/Mn2+ dependent 1J
chr1	112720419	112727235	TAFA3	+	ENSG00000184599	TAFA chemokine like family member 3
chr1	112820170	112850643	LINC01356	-	ENSG00000215866	long intergenic non-protein coding RNA 1356
chr1	112956415	113047055	SLC16A1-AS1	+	ENSG00000226419	SLC16A1 antisense RNA 1
chr1	113905213	113914086	DCLRE1B	+	ENSG00000118655	DNA cross-link repair 1B
chr1	113929324	113977869	HIPK1	+	ENSG00000163349	homeodomain interacting protein kinase 1
chr1	113979391	114035572	OLFML3	+	ENSG00000116774	olfactomedin like 3
chr1	114089291	114153919	SYT6	-	ENSG00000134207	synaptotagmin 6
chr1	114582848	114670422	DENND2C	-	ENSG00000175984	DENN domain containing 2C
chr1	114673090	114695618	AMPD1	-	ENSG00000116748	adenosine monophosphate deaminase 1
chr1	114854863	114995370	SYCP1	+	ENSG00000198765	synaptonemal complex protein 1
chr1	115048011	115089503	TSPAN2	-	ENSG00000134198	tetraspanin 2
chr1	115283034	115368072	NGF-AS1	+	ENSG00000228035	NGF antisense RNA 1
chr1	115285918	115338236	NGF	-	ENSG00000134259	nerve growth factor
chr1	115700007	115768781	CASQ2	-	ENSG00000118729	calsequestrin 2
chr1	115836377	115841126	NHLH2	-	ENSG00000177551	nescient helix-loop-helix 2
chr1	115904855	115931616	LINC01649	+	ENSG00000228127	long intergenic non-protein coding RNA 1649
chr1	115976513	116070054	SLC22A15	+	ENSG00000163393	solute carrier family 22 member 15
chr1	116111755	116135240	MAB21L3	+	ENSG00000173212	mab-21 like 3
chr1	116164284	116166241	LINC01779	+	ENSG00000235933	long intergenic non-protein coding RNA 1779
chr1	116372668	116410261	ATP1A1	+	ENSG00000163399	ATPase Na+/K+ transporting subunit alpha 1
chr1	116423724	116478842	LINC01762	-	ENSG00000233154	long intergenic non-protein coding RNA 1762
chr1	116514534	116571039	CD58	-	ENSG00000116815	CD58 molecule
chr1	116574399	116667755	IGSF3	-	ENSG00000143061	immunoglobulin superfamily member 3
chr1	116694112	116706603	C1orf137	+	ENSG00000203864	chromosome 1 open reading frame 137 (putative)
chr1	116754430	116769229	CD2	+	ENSG00000116824	CD2 molecule
chr1	116909916	116990353	PTGFRN	+	ENSG00000134247	prostaglandin F2 receptor inhibitor
chr1	117143587	117210960	VTCN1	-	ENSG00000134258	V-set domain containing T cell activation inhibitor 1
chr1	117606048	117628389	TENT5C	+	ENSG00000183508	terminal nucleotidyltransferase 5C
chr1	117953590	118185228	SPAG17	-	ENSG00000155761	sperm associated antigen 17
chr1	118883046	118989556	TBX15	-	ENSG00000092607	T-box transcription factor 15
chr1	119000344	119001405	LOC105378933	-	ENSG00000226172	uncharacterized LOC105378933
chr1	119140391	119275973	WARS2-AS1	+	ENSG00000231365	WARS2 antisense RNA 1
chr1	119327399	119356182	LINC01780	+	ENSG00000232650	long intergenic non-protein coding RNA 1780
chr1	119368779	119394130	HAO2	+	ENSG00000116882	hydroxyacid oxidase 2
chr1	119747996	119768905	HMGCS2	-	ENSG00000134240	3-hydroxy-3-methylglutaryl-CoA synthase 2
chr1	119648411	119744218	PHGDH	+	ENSG00000092621	phosphoglycerate dehydrogenase
chr1	119794017	119811580	REG4	-	ENSG00000134193	regenerating family member 4
chr1	119834870	119844514	NBPF7	-	ENSG00000215864	NBPF member 7
chr1	119893533	119896515	ADAM30	-	ENSG00000134249	ADAM metallopeptidase domain 30
chr1	145670852	145708148	PDZK1	-	ENSG00000174827	PDZ domain containing 1
chr1	145719471	145739288	CD160	+	ENSG00000117281	CD160 molecule
chr1	145866560	145885866	ANKRD35	-	ENSG00000198483	ankyrin repeat domain 35
chr1	145891208	145910111	ITGA10	-	ENSG00000143127	integrin subunit alpha 10
chr1	145933423	145958017	LIX1L	-	ENSG00000271601	limb and CNS expressed 1 like
chr1	146017468	146036746	HJV	-	ENSG00000168509	hemojuvelin BMP co-receptor
chr1	147084616	147084756	RNVU1-8	-	ENSG00000286172	RNA, variant U1 small nuclear 8
chr1	147258885	147517875	LINC00624	-	ENSG00000278811	long intergenic non-protein coding RNA 624
chr1	147541501	147626216	BCL9	+	ENSG00000116128	BCL9 transcription coactivator
chr1	147756199	147773362	GJA5	-	ENSG00000265107	gap junction protein alpha 5
chr1	147902795	147909269	GJA8	+	ENSG00000121634.6	gap junction protein alpha 8
chr1	148162710	148186980	LINC02805	+	ENSG00000232265	long intergenic non-protein coding RNA 2805
chr1	148271884	148280749	LINC01731	-	ENSG00000234283	long intergenic non-protein coding RNA 1731
chr1	148334479	148334554	MIR5087	-	ENSG00000283676	microRNA 5087
chr1	148290889	148519604	LINC01138	-	ENSG00000274020	long intergenic non-protein coding RNA 1138
chr1	149903318	149917844	SV2A	-	ENSG00000159164	synaptic vesicle glycoprotein 2A
chr1	149928651	149936879	MTMR11	-	ENSG00000014914	myotubularin related protein 11
chr1	150149183	150164720	PLEKHO1	+	ENSG00000023902	pleckstrin homology domain containing O1
chr1	150159405	150181429	LOC105371433	+	NA	uncharacterized LOC105371433
chr1	150218417	150236156	ANP32E	-	ENSG00000143401	acidic nuclear phosphoprotein 32 family member E
chr1	150257251	150265078	CA14	+	ENSG00000118298	carbonic anhydrase 14
chr1	150508062	150513789	ECM1	+	ENSG00000143369	extracellular matrix protein 1
chr1	150515757	150518032	FALEC	+	ENSG00000228126	focally amplified long non-coding RNA in epithelial cancer
chr1	150549369	150560937	ADAMTSL4	+	ENSG00000143382	ADAMTS like 4
chr1	150551929	150552014	MIR4257	+	ENSG00000264553	microRNA 4257
chr1	150960583	150975004	CERS2	-	ENSG00000143418	ceramide synthase 2
chr1	150982249	150995634	ANXA9	+	ENSG00000143412	annexin A9
chr1	151131685	151146664	SEMA6C	-	ENSG00000143434	semaphorin 6C
chr1	151254703	151267479	PSMD4	+	ENSG00000159352	proteasome 26S subunit, non-ATPase 4
chr1	151364304	151372707	SELENBP1	-	ENSG00000143416	selenium binding protein 1
chr1	151510510	151538692	CGN	+	ENSG00000143375	cingulin
chr1	151540305	151583583	TUFT1	+	ENSG00000143367	tuftelin 1
chr1	151710433	151729805	RIIAD1	+	ENSG00000178796	regulatory subunit of type II PKA R-subunit domain containing 1
chr1	151700058	151716803	CELF3	-	ENSG00000159409	CUGBP Elav-like family member 3
chr1	151800264	151806154	LINGO4	-	ENSG00000213171	leucine rich repeat and Ig domain containing 4
chr1	151806071	151831845	RORC	-	ENSG00000143365	RAR related orphan receptor C
chr1	151841877	151850385	C2CD4D-AS1	+	NA	C2CD4D and THEM5 antisense RNA 1
chr1	151847101	151853712	THEM5	-	ENSG00000196407	thioesterase superfamily member 5
chr1	152106317	152115454	TCHH	-	ENSG00000159450	trichohyalin
chr1	152168125	152445456	FLG-AS1	+	ENSG00000237975	FLG antisense RNA 1
chr1	152212076	152224193	HRNR	-	ENSG00000197915	hornerin
chr1	152348735	152360006	FLG2	-	ENSG00000143520	filaggrin family member 2
chr1	152409243	152414263	CRNN	-	ENSG00000143536	cornulin
chr1	152510803	152512177	LCE5A	+	ENSG00000186207	late cornified envelope 5A
chr1	152514482	152516008	CRCT1	+	ENSG00000169509	cysteine rich C-terminal 1
chr1	152579381	152580516	LCE3D	-	ENSG00000163202	late cornified envelope 3D
chr1	152622834	152623103	LCE3A	-	ENSG00000185962	late cornified envelope 3A
chr1	152663380	152664659	LCE2D	+	ENSG00000187223	late cornified envelope 2D
chr1	152698345	152699442	LCE2A	+	ENSG00000187173	late cornified envelope 2A
chr1	152709047	152709434	LCE4A	+	ENSG00000187170	late cornified envelope 4A
chr1	152719522	152720470	C1orf68	+	ENSG00000198854	chromosome 1 open reading frame 68
chr1	152776372	152776728	LCE1F	+	ENSG00000240386	late cornified envelope 1F
chr1	152786214	152788426	LCE1E	+	ENSG00000186226	late cornified envelope 1E
chr1	152796721	152798181	LCE1D	+	ENSG00000172155	late cornified envelope 1D
chr1	152805226	152806628	LCE1C	-	ENSG00000197084	late cornified envelope 1C
chr1	152811971	152813108	LCE1B	+	ENSG00000196734	late cornified envelope 1B
chr1	152827473	152828097	LCE1A	+	ENSG00000186844	late cornified envelope 1A
chr1	152842856	152843983	LCE6A	+	ENSG00000235942	late cornified envelope 6A
chr1	152878322	152885047	SMCP	+	ENSG00000163206	sperm mitochondria associated cysteine rich protein
chr1	152908546	152911886	IVL	+	ENSG00000163207	involucrin
chr1	152930040	152949210	LINC01527	-	ENSG00000224308	long intergenic non-protein coding RNA 1527
chr1	152970648	152972574	SPRR4	+	ENSG00000184148	small proline rich protein 4
chr1	153001747	153003856	SPRR3	+	ENSG00000163209	small proline rich protein 3
chr1	153149582	153150890	SPRR2G	-	ENSG00000159516	small proline rich protein 2G
chr1	153203430	153205120	LELP1	+	ENSG00000203784	late cornified envelope like proline rich 1
chr1	153217584	153219310	PRR9	+	ENSG00000203783	proline rich 9
chr1	153259687	153262124	LOR	+	ENSG00000203782	loricrin
chr1	153297862	153310718	PGLYRP3	-	ENSG00000159527	peptidoglycan recognition protein 3
chr1	153330120	153348841	PGLYRP4	-	ENSG00000163218	peptidoglycan recognition protein 4
chr1	153357854	153361023	S100A9	+	ENSG00000163220	S100 calcium binding protein A9
chr1	153390032	153391073	S100A8	-	ENSG00000143546	S100 calcium binding protein A8
chr1	153416520	153423222	S100A7A	+	ENSG00000184330	S100 calcium binding protein A7A
chr1	153437058	153439949	S100A7L2	-	ENSG00000197364	S100 calcium binding protein A7 like 2
chr1	153534599	153536244	S100A6	-	ENSG00000197956	S100 calcium binding protein A6
chr1	153537147	153541765	S100A5	-	ENSG00000196420	S100 calcium binding protein A5
chr1	153547329	153549258	S100A3	-	ENSG00000188015	S100 calcium binding protein A3
chr1	153678688	153693992	NPR1	+	ENSG00000169418	natriuretic peptide receptor 1
chr1	153689705	153689793	MIR8083	-	ENSG00000274940	microRNA 8083
chr1	153929501	153946718	DENND4B	-	ENSG00000198837	DENN domain containing 4B
chr1	153947669	153958615	CRTC2	-	ENSG00000160741	CREB regulated transcription coactivator 2
chr1	154325553	154351304	ATP8B2	+	ENSG00000143515	ATPase phospholipid transporting 8B2
chr1	154405193	154469450	IL6R	+	ENSG00000160712	interleukin 6 receptor
chr1	154402328	154406564	IL6R-AS1	-	ENSG00000228013	IL6R antisense RNA 1
chr1	154502219	154548147	TDRD10	+	ENSG00000163239	tudor domain containing 10
chr1	154469772	154502412	SHE	-	ENSG00000169291	Src homology 2 domain containing E
chr1	154567778	154580013	CHRNB2	+	ENSG00000160716	cholinergic receptor nicotinic beta 2 subunit
chr1	154697455	154870281	KCNN3	-	ENSG00000143603	potassium calcium-activated channel subfamily N member 3
chr1	154944076	154956123	PBXIP1	-	ENSG00000163346	PBX homeobox interacting protein 1
chr1	154993586	154994315	LENEP	+	ENSG00000163352	lens epithelial protein
chr1	155033824	155050930	DCST1	+	ENSG00000163357	DC-STAMP domain containing 1
chr1	155045191	155046118	DCST1-AS1	-	NA	DCST1 antisense RNA 1
chr1	155050566	155062775	ADAM15	+	ENSG00000143537	ADAM metallopeptidase domain 15
chr1	155063737	155069553	EFNA4	+	ENSG00000243364	ephrin A4
chr1	155063748	155086807	AL691442.2	+	ENSG00000251246	novel ephrin-A4 (EFNA4) and ephrin-A3 (EFNA3) protein
chr1	155078837	155087538	EFNA3	+	ENSG00000143590	ephrin A3
chr1	155173787	155184971	TRIM46	+	ENSG00000163462	tripartite motif containing 46
chr1	155169408	155187272	KRTCAP2	-	ENSG00000163463	keratinocyte associated protein 2
chr1	155185824	155192916	MUC1	-	ENSG00000185499	mucin 1, cell surface associated
chr1	155195177	155195272	MIR92B	+	ENSG00000284586	microRNA 92b
chr1	155195588	155209051	THBS3	-	ENSG00000169231	thrombospondin 3
chr1	155859567	155885199	SYT11	+	ENSG00000132718	synaptotagmin 11
chr1	155941710	155942949	RXFP4	+	ENSG00000173080	relaxin family peptide/INSL5 receptor 4
chr1	155951273	155951336	MIR6738	-	ENSG00000277817	microRNA 6738
chr1	155946851	156007070	ARHGEF2	-	ENSG00000116584	Rho/Rac guanine nucleotide exchange factor 2
chr1	156072013	156082465	MEX3A	-	ENSG00000254726	mex-3 RNA binding family member A
chr1	156082573	156140089	LMNA	+	ENSG00000160789	lamin A/C
chr1	156147366	156177752	SEMA4A	+	ENSG00000196189	semaphorin 4A
chr1	156242184	156243317	BGLAP	+	ENSG00000242252	bone gamma-carboxyglutamate protein
chr1	156420341	156420429	MIR9-1	-	ENSG00000207933	microRNA 9-1
chr1	156404250	156456763	C1orf61	-	ENSG00000125462	chromosome 1 open reading frame 61
chr1	156463727	156500779	MEF2D	-	ENSG00000116604	myocyte enhancer factor 2D
chr1	156525405	156572604	IQGAP3	-	ENSG00000183856	IQ motif containing GTPase activating protein 3
chr1	156579727	156586770	TTC24	+	ENSG00000187862	tetratricopeptide repeat domain 24
chr1	156619331	156625725	HAPLN2	+	ENSG00000132702	hyaluronan and proteoglycan link protein 2
chr1	156641390	156659532	BCAN	+	ENSG00000132692	brevican
chr1	156668763	156677407	NES	-	ENSG00000132688	nestin
chr1	156815640	156881850	NTRK1	+	ENSG00000198400	neurotrophic receptor tyrosine kinase 1
chr1	156806243	156816862	SH2D2A	-	ENSG00000027869	SH2 domain containing 2A
chr1	156840063	156859117	INSRR	-	ENSG00000027644	insulin receptor related receptor
chr1	156893698	156916434	PEAR1	+	ENSG00000187800	platelet endothelial aggregation receptor 1
chr1	156920632	156933094	LRRC71	+	ENSG00000160838	leucine rich repeat containing 71
chr1	156934840	157045742	ARHGEF11	-	ENSG00000132694.19	Rho guanine nucleotide exchange factor 11
chr1	157092043	157112412	ETV3L	-	ENSG00000253831	ETS variant transcription factor 3 like
chr1	157273760	157283968	LINC02772	+	ENSG00000271736	long intergenic non-protein coding RNA 2772
chr1	157513377	157552515	FCRL5	-	ENSG00000143297	Fc receptor like 5
chr1	157573747	157598085	FCRL4	-	ENSG00000163518	Fc receptor like 4
chr1	157674321	157700769	FCRL3	-	ENSG00000160856	Fc receptor like 3
chr1	157745733	157777132	FCRL2	-	ENSG00000132704	Fc receptor like 2
chr1	157794403	157820120	FCRL1	-	ENSG00000163534	Fc receptor like 1
chr1	157830911	157898256	CD5L	-	ENSG00000073754	CD5 molecule like
chr1	157925974	157949071	LOC105371458	+	ENSG00000236957	uncharacterized LOC105371458
chr1	157993273	158100262	KIRREL1	+	ENSG00000183853	kirre like nephrin family adhesion molecule 1
chr1	158025550	158031166	KIRREL1-IT1	+	NA	KIRREL1 intronic transcript 1
chr1	158131983	158149810	LINC01704	-	ENSG00000231666	long intergenic non-protein coding RNA 1704
chr1	158179947	158184896	CD1D	+	ENSG00000158473	CD1d molecule
chr1	158254424	158258269	CD1A	+	ENSG00000158477	CD1a molecule
chr1	158289923	158294774	CD1C	+	ENSG00000158481	CD1c molecule
chr1	158353696	158357553	CD1E	+	ENSG00000158488	CD1e molecule
chr1	158398522	158399466	OR10T2	-	ENSG00000186306	olfactory receptor family 10 subfamily T member 2
chr1	158754720	158755891	OR6K6	+	ENSG00000180433	olfactory receptor family 6 subfamily K member 6
chr1	158765676	158766702	OR6N1	-	ENSG00000197403	olfactory receptor family 6 subfamily N member 1
chr1	158930796	158977059	PYHIN1	+	ENSG00000163564	pyrin and HIN domain family member 1
chr1	159062484	159147096	AIM2	-	ENSG00000163568	absent in melanoma 2
chr1	159171609	159203313	CADM3	+	ENSG00000162706	cell adhesion molecule 3
chr1	159203307	159206500	ACKR1	+	ENSG00000213088	atypical chemokine receptor 1 (Duffy blood group)
chr1	159194325	159207973	CADM3-AS1	-	NA	CADM3 antisense RNA 1
chr1	159587826	159588865	APCS	+	ENSG00000132703	amyloid P component, serum
chr1	159712289	159714589	CRP	-	ENSG00000132693	C-reactive protein
chr1	159826811	159837492	SLAMF8	+	ENSG00000158714	SLAM family member 8
chr1	159834474	159873053	AL590560.2	-	ENSG00000256029	novel protein
chr1	159854316	159873014	VSIG8	-	ENSG00000243284	V-set and immunoglobulin domain containing 8
chr1	159927039	159945613	IGSF9	-	ENSG00000085552	immunoglobulin superfamily member 9
chr1	159998651	160070160	KCNJ10	-	ENSG00000177807	potassium inwardly rectifying channel subfamily J member 10
chr1	160081538	160090563	KCNJ9	+	ENSG00000162728	potassium inwardly rectifying channel subfamily J member 9
chr1	160091340	160098943	IGSF8	-	ENSG00000162729	immunoglobulin superfamily member 8
chr1	160115759	160143591	ATP1A2	+	ENSG00000018625	ATPase Na+/K+ transporting subunit alpha 2
chr1	160367071	160372846	NHLH1	+	ENSG00000171786	nescient helix-loop-helix 1
chr1	160400564	160428670	VANGL2	+	ENSG00000162738	VANGL planar cell polarity protein 2
chr1	160485030	160523262	SLAMF6	-	ENSG00000162739	SLAM family member 6
chr1	160608106	160647295	SLAMF1	-	ENSG00000117090	signaling lymphocytic activation molecule family member 1
chr1	160739057	160754821	SLAMF7	+	ENSG00000026751	SLAM family member 7
chr1	160796074	160828261	LY9	+	ENSG00000122224	lymphocyte antigen 9
chr1	160830160	160862887	CD244	-	ENSG00000122223	CD244 molecule
chr1	161039251	161045977	USF1	-	ENSG00000158773	upstream transcription factor 1
chr1	161197104	161214395	NDUFS2	+	ENSG00000158864	NADH:ubiquinone oxidoreductase core subunit S2
chr1	161258745	161285450	PCP4L1	+	ENSG00000248485	Purkinje cell protein 4 like 1
chr1	161304735	161309972	MPZ	-	ENSG00000158887	myelin protein zero
chr1	161706972	161714352	FCRLA	+	ENSG00000132185.18	Fc receptor like A
chr1	161983192	162023854	OLFML2B	-	ENSG00000162745	olfactomedin like 2B
chr1	162373203	162376854	SPATA46	-	ENSG00000171722	spermatogenesis associated 46
chr1	162395268	162412138	SH2D1B	-	ENSG00000198574	SH2 domain containing 1B
chr1	162824458	162868815	CCDC190	-	ENSG00000185860	coiled-coil domain containing 190
chr1	165201867	165356715	LMX1A	-	ENSG00000162761	LIM homeobox transcription factor 1 alpha
chr1	165400922	165445355	RXRG	-	ENSG00000143171	retinoid X receptor gamma
chr1	165476838	165582155	LRRC52-AS1	-	ENSG00000237463	LRRC52 antisense RNA 1
chr1	165544007	165563961	LRRC52	+	ENSG00000162763	leucine rich repeat containing 52
chr1	166895711	166975540	ILDR2	-	ENSG00000143195	immunoglobulin like domain containing receptor 2
chr1	166975582	167022214	MAEL	+	ENSG00000143194	maelstrom spermatogenic transposon silencer
chr1	167094075	167129165	DUSP27	+	ENSG00000198842	dual specificity phosphatase 27, atypical
chr1	167052836	167166479	GPA33	-	ENSG00000143167	glycoprotein A33
chr1	167430640	167518610	CD247	-	ENSG00000198821	CD247 molecule
chr1	167630093	167708696	RCSD1	+	ENSG00000198771	RCSD domain containing 1
chr1	168079543	168137667	GPR161	-	ENSG00000143147	G protein-coupled receptor 161
chr1	168280877	168314426	TBX19	+	ENSG00000143178	T-box transcription factor 19
chr1	168417663	168495650	LOC101928565	-	ENSG00000228697	uncharacterized LOC101928565
chr1	168695468	169103276	DPT	-	ENSG00000143196	dermatopontin
chr1	169105697	169132722	ATP1B1	+	ENSG00000143153	ATPase Na+/K+ transporting subunit beta 1
chr1	169394870	169460669	CCDC181	-	ENSG00000117477	coiled-coil domain containing 181
chr1	169511953	169586588	F5	-	ENSG00000198734	coagulation factor V
chr1	169588849	169630193	SELP	-	ENSG00000174175	selectin P
chr1	169662007	169854080	C1orf112	+	ENSG00000000460	chromosome 1 open reading frame 112
chr1	170146001	170167790	METTL11B	+	ENSG00000203740	methyltransferase like 11B
chr1	170173865	170304358	LINC01681	+	ENSG00000233985	long intergenic non-protein coding RNA 1681
chr1	170460453	170532647	GORAB-AS1	-	ENSG00000231407	GORAB antisense RNA 1
chr1	170662728	170739421	PRRX1	+	ENSG00000116132	paired related homeobox 1
chr1	170935471	171064765	MROH9	+	ENSG00000117501	maestro heat like repeat family member 9
chr1	171248471	171285978	FMO1	+	ENSG00000010932	flavin containing dimethylaniline monoxygenase 1
chr1	171600621	171638799	MYOCOS	+	ENSG00000283683	myocilin opposite strand
chr1	171635417	171652688	MYOC	-	ENSG00000034971	myocilin
chr1	171841498	172418466	DNM3	+	ENSG00000197959	dynamin 3
chr1	172138808	172138888	MIR3120	+	ENSG00000283152	microRNA 3120
chr1	172144535	172144644	MIR199A2	-	ENSG00000208024	microRNA 199a-2
chr1	172659103	172666876	FASLG	+	ENSG00000117560	Fas ligand
chr1	172752586	172752924	Z98043.1	+	ENSG00000279061	TEC
chr1	173183731	173207331	TNFSF4	-	ENSG00000117586	TNF superfamily member 4
chr1	174110268	174160165	RABGAP1L-DT	-	ENSG00000227373	RABGAP1L divergent transcript
chr1	175067833	175148075	TNN	+	ENSG00000120332	tenascin N
chr1	175156986	175192999	KIAA0040	-	ENSG00000235750	KIAA0040
chr1	175315194	175743616	TNR	-	ENSG00000116147	tenascin R
chr1	175877343	175880468	LINC01657	+	ENSG00000224718	long intergenic non-protein coding RNA 1657
chr1	176463171	176845601	PAPPA2	+	ENSG00000116183	pappalysin 2
chr1	176857302	177164973	ASTN1	-	ENSG00000152092	astrotactin 1
chr1	177170958	177282422	BRINP2	+	ENSG00000198797	BMP/retinoic acid inducible neural specific 2
chr1	177927566	177984303	SEC16B	-	ENSG00000120341	SEC16 homolog B, endoplasmic reticulum export factor
chr1	177928788	178038007	CRYZL2P-SEC16B	-	ENSG00000254154	CRYZL2P-SEC16B readthrough
chr1	178479247	178499634	CLEC20A	-	ENSG00000188585	C-type lectin domain containing 20A
chr1	178513109	178548602	TEX35	+	ENSG00000240021	testis expressed 35
chr1	179082070	179098023	TOR3A	+	ENSG00000186283	torsin family 3 member A
chr1	179293714	179358680	SOAT1	+	ENSG00000057252	sterol O-acyltransferase 1
chr1	179365720	179554735	AXDND1	+	ENSG00000162779	axonemal dynein light chain domain containing 1
chr1	179550539	179575952	NPHS2	-	ENSG00000116218	NPHS2 stomatin family member, podocin
chr1	179730191	179816198	FAM163A	+	ENSG00000143340	family with sequence similarity 163 member A
chr1	180154869	180204030	QSOX1	+	ENSG00000116260	quiescin sulfhydryl oxidase 1
chr1	180230264	180278984	LHX4	+	ENSG00000121454	LIM homeobox 4
chr1	180906651	180909166	LINC02816	+	ENSG00000225857	long intergenic non-protein coding RNA 2816
chr1	180912897	180951614	KIAA1614	+	ENSG00000135835	KIAA1614
chr1	181174484	181182208	LINC01732	+	ENSG00000237292	long intergenic non-protein coding RNA 1732
chr1	181236388	181238604	LINC01699	+	ENSG00000179452	long intergenic non-protein coding RNA 1699
chr1	181317690	181808084	CACNA1E	+	ENSG00000198216	calcium voltage-gated channel subunit alpha1 E
chr1	182054570	182061712	ZNF648	-	ENSG00000179930	zinc finger protein 648
chr1	182409192	182560599	RGSL1	+	ENSG00000121446	regulator of G protein signaling like 1
chr1	182598623	182604389	RGS16	-	ENSG00000143333	regulator of G protein signaling 16
chr1	182615254	182616629	LINC01686	+	ENSG00000261504	long intergenic non-protein coding RNA 1686
chr1	182641816	182684576	RGS8	-	ENSG00000135824	regulator of G protein signaling 8
chr1	182789293	182830384	NPL	+	ENSG00000135838	N-acetylneuraminate pyruvate lyase
chr1	182899865	182953525	SHCBP1L	-	ENSG00000157060	SHC binding and spindle associated 1 like
chr1	183186238	183245127	LAMC2	+	ENSG00000058085	laminin subunit gamma 2
chr1	183248237	183418380	NMNAT2	-	ENSG00000157064	nicotinamide nucleotide adenylyltransferase 2
chr1	183555563	183590876	NCF2	-	ENSG00000116701	neutrophil cytosolic factor 2
chr1	183472216	183598246	SMG7	+	ENSG00000116698	SMG7 nonsense mediated mRNA decay factor
chr1	183620846	183635783	ARPC5	-	ENSG00000162704	actin related protein 2/3 complex subunit 5
chr1	183636085	183928532	RGL1	+	ENSG00000143344	ral guanine nucleotide dissociation stimulator like 1
chr1	183646275	183653316	APOBEC4	-	ENSG00000173627	apolipoprotein B mRNA editing enzyme catalytic polypeptide like 4
chr1	183929854	184037729	COLGALT2	-	ENSG00000198756	collagen beta(1-O)galactosyltransferase 2
chr1	184790724	184974508	NIBAN1	-	ENSG00000135842	niban apoptosis regulator 1
chr1	184999710	185008789	LINC01633	+	NA	long intergenic non-protein coding RNA 1633
chr1	185045526	185102603	RNF2	+	ENSG00000121481	ring finger protein 2
chr1	185157080	185291781	SWT1	+	ENSG00000116668	SWT1 RNA endoribonuclease homolog
chr1	186443566	186461114	PDC	-	ENSG00000116703	phosducin
chr1	186423481	186521147	PDC-AS1	+	ENSG00000229739	PDC antisense RNA 1
chr1	186671791	186680423	PTGS2	-	ENSG00000073756	prostaglandin-endoperoxide synthase 2
chr1	186828949	186988981	PLA2G4A	+	ENSG00000116711	phospholipase A2 group IVA
chr1	192636138	192660306	RGS13	+	ENSG00000127074	regulator of G protein signaling 13
chr1	192809039	192812275	RGS2	+	ENSG00000116741	regulator of G protein signaling 2
chr1	193304745	193365953	LINC01031	+	ENSG00000232077	long intergenic non-protein coding RNA 1031
chr1	195747024	195763501	AL353709.1	-	ENSG00000287364	uncharacterized LOC105371672
chr1	196225779	196609225	KCNT2	-	ENSG00000162687	potassium sodium-activated channel subfamily T member 2
chr1	196651878	196747504	CFH	+	ENSG00000000971	complement factor H
chr1	196888014	196918713	CFHR4	+	ENSG00000134365	complement factor H related 4
chr1	197038741	197067267	F13B	-	ENSG00000143278	coagulation factor XIII B chain
chr1	197268204	197478455	CRB1	+	ENSG00000134376	crumbs cell polarity complex component 1
chr1	197911902	197935478	LHX9	+	ENSG00000143355	LIM homeobox 9
chr1	198638457	198757476	PTPRC	+	ENSG00000081237	protein tyrosine phosphatase receptor type C
chr1	199148598	199393307	LINC02789	+	ENSG00000231718	long intergenic non-protein coding RNA 2789
chr1	200027614	200177420	NR5A2	+	ENSG00000116833	nuclear receptor subfamily 5 group A member 2
chr1	200253419	200400705	LINC00862	-	ENSG00000203721	long intergenic non-protein coding RNA 862
chr1	200872981	200874178	GPR25	+	ENSG00000170128	G protein-coupled receptor 25
chr1	200891048	200915742	INAVA	+	ENSG00000163362	innate immunity activator
chr1	200969390	201023700	KIF21B	-	ENSG00000116852	kinesin family member 21B
chr1	201039512	201112451	CACNA1S	-	ENSG00000081248	calcium voltage-gated channel subunit alpha1 S
chr1	201113953	201127184	ASCL5	-	ENSG00000232237	achaete-scute family bHLH transcription factor 5
chr1	201134772	201171574	TMEM9	-	ENSG00000116857	transmembrane protein 9
chr1	201190824	201228952	IGFN1	+	ENSG00000163395	immunoglobulin like and fibronectin type III domain containing 1
chr1	201283452	201332993	PKP1	+	ENSG00000081277	plakophilin 1
chr1	201359008	201382254	TNNT2	-	ENSG00000118194	troponin T2, cardiac type
chr1	201373244	201399915	LAD1	-	ENSG00000159166	ladinin 1
chr1	201403768	201429866	TNNI1	-	ENSG00000159173	troponin I1, slow skeletal type
chr1	201464278	201469237	PHLDA3	-	ENSG00000174307	pleckstrin homology like domain family A member 3
chr1	201483530	201509456	CSRP1	-	ENSG00000159176	cysteine and glycine rich protein 1
chr1	201622885	201826969	NAV1	+	ENSG00000134369	neuron navigator 1
chr1	201719508	201719627	MIR5191	+	ENSG00000264802	microRNA 5191
chr1	201888680	201892306	SHISA4	+	ENSG00000198892	shisa family member 4
chr1	201896456	201946588	LMOD1	-	ENSG00000163431	leiomodin 1
chr1	202122917	202133592	GPR37L1	+	ENSG00000170075	G protein-coupled receptor 37 like 1
chr1	202133404	202144743	ARL8A	-	ENSG00000143862	ADP ribosylation factor like GTPase 8A
chr1	202147013	202161588	PTPN7	-	ENSG00000143851	protein tyrosine phosphatase non-receptor type 7
chr1	202193901	202319781	LGR6	+	ENSG00000133067	leucine rich repeat containing G protein-coupled receptor 6
chr1	202348699	202592706	PPP1R12B	+	ENSG00000077157	protein phosphatase 1 regulatory subunit 12B
chr1	202590596	202710454	SYT2	-	ENSG00000143858	synaptotagmin 2
chr1	202810954	202812156	PCAT6	+	ENSG00000228288	prostate cancer associated transcript 6
chr1	203026498	203078740	PPFIA4	+	ENSG00000143847	PTPRF interacting protein alpha 4
chr1	203083129	203086012	MYOG	-	ENSG00000122180	myogenin
chr1	203090654	203167405	ADORA1	+	ENSG00000163485	adenosine A1 receptor
chr1	203167811	203175826	MYBPH	-	ENSG00000133055	myosin binding protein H
chr1	203178931	203186704	CHI3L1	-	ENSG00000133048	chitinase 3 like 1
chr1	203212827	203273641	CHIT1	-	ENSG00000133063	chitinase 1
chr1	203273221	203288804	LINC01353	+	NA	long intergenic non-protein coding RNA 1353
chr1	203298758	203305309	LINC01136	-	ENSG00000233791	long intergenic non-protein coding RNA 1136
chr1	203305491	203309602	BTG2	+	ENSG00000159388	BTG anti-proliferation factor 2
chr1	203340628	203351758	FMOD	-	ENSG00000122176	fibromodulin
chr1	203475806	203491352	PRELP	+	ENSG00000188783	proline and arginine rich end leucine rich repeat protein
chr1	203494153	203508949	OPTC	+	ENSG00000188770	opticin
chr1	203626561	203744081	ATP2B4	+	ENSG00000058668	ATPase plasma membrane Ca2+ transporting 4
chr1	203765177	203776372	LAX1	+	ENSG00000122188	lymphocyte transmembrane adaptor 1
chr1	204032447	204041265	LINC00303	-	ENSG00000176754	long intergenic non-protein coding RNA 303
chr1	204073115	204127743	SOX13	+	ENSG00000143842	SRY-box transcription factor 13
chr1	204141404	204143327	ERLNC1	+	ENSG00000230550	estrogen receptor responsive lncRNA 1
chr1	204131062	204152044	ETNK2	-	ENSG00000143845	ethanolamine kinase 2
chr1	204154819	204190324	REN	-	ENSG00000143839	renin
chr1	204190341	204196491	KISS1	-	ENSG00000170498	KiSS-1 metastasis suppressor
chr1	204198163	204213988	GOLT1A	-	ENSG00000174567	golgi transport 1A
chr1	204218853	204377665	PLEKHA6	-	ENSG00000143850	pleckstrin homology domain containing A6
chr1	204422628	204494724	PIK3C2B	-	ENSG00000133056	phosphatidylinositol-4-phosphate 3-kinase catalytic subunit type 2 beta
chr1	204617170	204685738	LRRN2	-	ENSG00000170382	leucine rich repeat neuronal 2
chr1	204828651	205022822	NFASC	+	ENSG00000163531	neurofascin
chr1	205042937	205078289	CNTN2	+	ENSG00000184144	contactin 2
chr1	205227946	205285632	TMCC2	+	ENSG00000133069	transmembrane and coiled-coil domain family 2
chr1	205302063	205321760	NUAK2	-	ENSG00000163545	NUAK family kinase 2
chr1	205336061	205357090	KLHDC8A	-	ENSG00000162873	kelch domain containing 8A
chr1	205373252	205387440	LEMD1-AS1	+	ENSG00000226235	LEMD1 antisense RNA 1
chr1	205381378	205455954	LEMD1	-	ENSG00000186007	LEM domain containing 1
chr1	205448302	205448398	MIR135B	-	ENSG00000199059	microRNA 135b
chr1	205455929	205469024	LEMD1-DT	+	ENSG00000224717	LEMD1 divergent transcript
chr1	205504595	205532793	CDK18	+	ENSG00000117266	cyclin dependent kinase 18
chr1	205568885	205602918	MFSD4A	+	ENSG00000174514	major facilitator superfamily domain containing 4A
chr1	205657851	205680509	SLC45A3	-	ENSG00000158715	solute carrier family 45 member 3
chr1	205767986	205775482	RAB29	-	ENSG00000117280	RAB29, member RAS oncogene family
chr1	205789094	205813748	SLC41A1	-	ENSG00000133065	solute carrier family 41 member 1
chr1	205828025	205850132	PM20D1	-	ENSG00000162877	peptidase M20 domain containing 1
chr1	205935128	205935768	SLC26A9-AS1	+	NA	SLC26A9 and RAB7B antisense RNA 1
chr1	205913048	205943460	SLC26A9	-	ENSG00000174502	solute carrier family 26 member 9
chr1	205976740	206003461	RAB7B	-	ENSG00000276600	RAB7B, member RAS oncogene family
chr1	206009264	206023895	CTSE	-	ENSG00000196188	cathepsin E
chr1	206053173	206102449	RHEX	+	ENSG00000263961	regulator of hemoglobinization and erythroid cell expansion
chr1	206106936	206117699	AVPR1B	-	ENSG00000198049	arginine vasopressin receptor 1B
chr1	206470476	206496889	IKBKE	+	ENSG00000263528	inhibitor of nuclear factor kappa B kinase subunit epsilon
chr1	206474803	206474864	MIR6769B	+	ENSG00000278465	microRNA 6769b
chr1	206507531	206589448	RASSF5	+	ENSG00000266094	Ras association domain family member 5
chr1	206635536	206684419	DYRK3	+	ENSG00000143479	dual specificity tyrosine phosphorylation regulated kinase 3
chr1	206684905	206734281	MAPKAPK2	+	ENSG00000162889	MAPK activated protein kinase 2
chr1	206770764	206842981	IL19	+	ENSG00000142224	interleukin 19
chr1	206767602	206774541	IL10	-	ENSG00000136634	interleukin 10
chr1	206897443	206904139	IL24	+	ENSG00000162892	interleukin 24
chr1	206903317	206923247	FCMR	-	ENSG00000162894	Fc fragment of IgM receptor
chr1	206928522	206946466	PIGR	-	ENSG00000162896	polymeric immunoglobulin receptor
chr1	206957965	206970625	FCAMR	-	ENSG00000162897	Fc fragment of IgA and IgM receptor
chr1	207018522	207032756	C1orf116	-	ENSG00000182795	chromosome 1 open reading frame 116
chr1	207034366	207081024	PFKFB2	+	ENSG00000123836	6-phosphofructo-2-kinase/fructose-2,6-biphosphatase 2
chr1	207043849	207052980	YOD1	-	ENSG00000180667	YOD1 deubiquitinase
chr1	207454230	207489895	CR2	+	ENSG00000117322	complement C3d receptor 2
chr1	207496147	207641765	CR1	+	ENSG00000203710	complement C3b/C4b receptor 1 (Knops blood group)
chr1	207645113	207738416	CR1L	+	ENSG00000197721	complement C3b/C4b receptor 1 like
chr1	207801518	207879115	MIR29B2CHG	-	ENSG00000203709	MIR29B2 and MIR29C host gene
chr1	207880972	207911402	CD34	-	ENSG00000174059	CD34 molecule
chr1	208022242	208244384	PLXNA2	-	ENSG00000076356	plexin A2
chr1	209583714	209613939	CAMK1G	+	ENSG00000008118	calcium/calmodulin dependent protein kinase IG
chr1	209623444	209623510	MIR4260	-	ENSG00000283876	microRNA 4260
chr1	209675412	209676390	G0S2	+	ENSG00000123689	G0/G1 switch 2
chr1	209900923	210171389	SYT14	+	ENSG00000143469	synaptotagmin 14
chr1	210328252	210676296	HHAT	+	ENSG00000054392	hedgehog acyltransferase
chr1	210676823	211134165	KCNH1	-	ENSG00000143473	potassium voltage-gated channel subfamily H member 1
chr1	211132588	211133374	KCNH1-IT1	-	NA	KCNH1 intronic transcript 1
chr1	211082872	211188533	AC092017.2	-	ENSG00000283952	novel protein
chr1	211476522	211492917	RD3	-	ENSG00000198570	retinal degeneration 3, GUCY2D regulator
chr1	212565334	212620777	ATF3	+	ENSG00000162772	activating transcription factor 3
chr1	212624474	212626775	FAM71A	+	ENSG00000162771	family with sequence similarity 71 member A
chr1	212653305	212665638	LINC02773	-	ENSG00000237980	long intergenic non-protein coding RNA 2773
chr1	212686417	212699840	BATF3	-	ENSG00000123685	basic leucine zipper ATF-like transcription factor 3
chr1	212950520	212991585	VASH2	+	ENSG00000143494	vasohibin 2
chr1	213983181	214041510	PROX1	+	ENSG00000117707	prospero homeobox 1
chr1	213817751	213988508	PROX1-AS1	-	ENSG00000230461	PROX1 antisense RNA 1
chr1	214028891	214030901	AL606537.1	-	ENSG00000272167	PROX1 antisense RNA 1
chr1	214051194	214187773	LINC02775	-	ENSG00000283518	long intergenic non-protein coding RNA 2775
chr1	214603195	214664571	CENPF	+	ENSG00000117724	centromere protein F
chr1	215005775	215237093	KCNK2	+	ENSG00000082482	potassium two pore domain channel subfamily K member 2
chr1	215622891	216423448	USH2A	-	ENSG00000042781	usherin
chr1	216503246	217137755	ESRRG	-	ENSG00000196482	estrogen related receptor gamma
chr1	218344196	218345678	TGFB2-AS1	-	ENSG00000232480	TGFB2 antisense RNA 1 (head to head)
chr1	218345336	218444619	TGFB2	+	ENSG00000092969	transforming growth factor beta 2
chr1	218459265	218525978	LINC02869	+	ENSG00000228208	long intergenic non-protein coding RNA 2869
chr1	218912757	218918714	LINC01710	-	ENSG00000225561	long intergenic non-protein coding RNA 1710
chr1	218983023	219173961	LYPLAL1-DT	-	ENSG00000228063	LYPLAL1 divergent transcript
chr1	219409039	219459369	LYPLAL1-AS1	-	ENSG00000228536	LYPLAL1 antisense RNA 1
chr1	219685427	219958647	SLC30A10	-	ENSG00000196660	solute carrier family 30 member 10
chr1	220528136	220664461	MARK1	+	ENSG00000116141	microtubule affinity regulating kinase 1
chr1	220690363	220699153	C1orf115	+	ENSG00000162817	chromosome 1 open reading frame 115
chr1	220786990	220884503	AL445423.3	+	ENSG00000286231	novel protein
chr1	220879443	220885059	HLX	+	ENSG00000136630	H2.0 like homeobox
chr1	220832763	220880140	HLX-AS1	-	ENSG00000257551	HLX antisense RNA 1
chr1	221701424	221742089	DUSP10	-	ENSG00000143507	dual specificity phosphatase 10
chr1	221819842	221840717	LINC01655	-	ENSG00000227925	long intergenic non-protein coding RNA 1655
chr1	222010825	222064773	LINC01705	-	ENSG00000232679	long intergenic non-protein coding RNA 1705
chr1	223109404	223143248	TLR5	-	ENSG00000187554	toll like receptor 5
chr1	223220819	223364178	SUSD4	-	ENSG00000143502	sushi domain containing 4
chr1	223393415	223395465	CCDC185	+	ENSG00000178395	coiled-coil domain containing 185
chr1	223538007	223665734	CAPN8	-	ENSG00000203697	calpain 8
chr1	223701593	223776018	CAPN2	+	ENSG00000162909	calpain 2
chr1	225401502	225428925	LBR	-	ENSG00000143815	lamin B receptor
chr1	225447233	225465400	LINC02765	-	ENSG00000234476	long intergenic non-protein coding RNA 2765
chr1	225810092	225845563	EPHX1	+	ENSG00000143819	epoxide hydrolase 1
chr1	225886696	225924278	AL117348.2	-	ENSG00000255835	novel protein
chr1	225886282	225911382	LEFTY1	-	ENSG00000243709	left-right determination factor 1
chr1	225936598	225941383	LEFTY2	-	ENSG00000143768	left-right determination factor 2
chr1	226223618	226227054	MIXL1	+	ENSG00000185155	Mix paired-like homeobox
chr1	226548764	226609230	STUM	+	ENSG00000203685	stum, mechanosensory transduction mediator homolog
chr1	226656640	226675067	ITPKB-IT1	-	NA	ITPKB intronic transcript 1
chr1	226631690	226739323	ITPKB	-	ENSG00000143772	inositol-trisphosphate 3-kinase B
chr1	226870184	226896105	PSEN2	+	ENSG00000143801	presenilin 2
chr1	226897536	226987545	COQ8A	+	ENSG00000163050	coenzyme Q8A
chr1	226989865	227318474	CDC42BPA	-	ENSG00000143776	CDC42 binding protein kinase alpha
chr1	227393554	227431035	LINC01641	+	ENSG00000234277	long intergenic non-protein coding RNA 1641
chr1	227728539	227781231	SNAP47	+	ENSG00000143740	synaptosome associated protein 47
chr1	227730425	227735411	JMJD4	-	ENSG00000081692	jumonji domain containing 4
chr1	227815693	227846470	PRSS38	+	ENSG00000185888	serine protease 38
chr1	227941590	227941683	MIR5008	-	ENSG00000264483	microRNA 5008
chr1	227918656	227947932	WNT9A	-	ENSG00000143816	Wnt family member 9A
chr1	228006998	228061271	WNT3A	+	ENSG00000154342	Wnt family member 3A
chr1	228073909	228076550	LINC02809	-	ENSG00000276255	long intergenic non-protein coding RNA 2809
chr1	228082660	228099212	ARF1	+	ENSG00000143761	ADP ribosylation factor 1
chr1	228097263	228097341	MIR3620	+	ENSG00000284163	microRNA 3620
chr1	228139962	228148984	GUK1	+	ENSG00000143774	guanylate kinase 1
chr1	228149930	228159826	GJC2	+	ENSG00000198835	gap junction protein gamma 2
chr1	228165804	228182257	IBA57	+	ENSG00000181873	iron-sulfur cluster assembly factor IBA57
chr1	228208063	228378876	OBSCN	+	ENSG00000154358	obscurin, cytoskeletal calmodulin and titin-interacting RhoGEF
chr1	228203503	228213664	OBSCN-AS1	-	ENSG00000162913	OBSCN antisense RNA 1
chr1	228407935	228416861	TRIM17	-	ENSG00000162931	tripartite motif containing 17
chr1	228424845	228425360	H3-4	-	ENSG00000168148.4	H3.4 histone
chr1	228510425	228512305	BTNL10	-	ENSG00000215811	butyrophilin like 10
chr1	229087114	229205428	LINC02814	-	ENSG00000236975	long intergenic non-protein coding RNA 2814
chr1	229431245	229434098	ACTA1	-	ENSG00000143632	actin alpha 1, skeletal muscle
chr1	229812917	229892046	LINC01682	-	ENSG00000227043	long intergenic non-protein coding RNA 1682
chr1	230002372	230007195	LINC01736	+	ENSG00000228058	long intergenic non-protein coding RNA 1736
chr1	230314490	230426332	PGBD5	-	ENSG00000177614	piggyBac transposable element derived 5
chr1	230702523	230714122	AGT	-	ENSG00000135744	angiotensinogen
chr1	230747384	230802003	CAPN9	+	ENSG00000135773	calpain 9
chr1	231019828	231019924	MIR1182	-	ENSG00000283799	microRNA 1182
chr1	231018958	231040254	FAM89A	-	ENSG00000182118	family with sequence similarity 89 member A
chr1	231162112	231221556	TRIM67	+	ENSG00000119283	tripartite motif containing 67
chr1	231184098	231187627	LOC149373	-	ENSG00000235710	uncharacterized LOC149373
chr1	233904676	234324511	SLC35F3	+	ENSG00000183780	solute carrier family 35 member F3
chr1	234646289	234683176	LOC101927787	+	ENSG00000228044	uncharacterized LOC101927787
chr1	234724042	234736720	LINC01132	+	ENSG00000227630	long intergenic non-protein coding RNA 1132
chr1	234757619	234760056	PP2672	-	ENSG00000279261	uncharacterized LOC100130249
chr1	235065479	235074220	LINC01348	-	ENSG00000280587	long intergenic non-protein coding RNA 1348
chr1	235547685	235650754	GNG4	-	ENSG00000168243	G protein subunit gamma 4
chr1	235975830	236065109	NID1	-	ENSG00000116962	nidogen 1
chr1	236142505	236221865	GPR137B	+	ENSG00000077585	G protein-coupled receptor 137B
chr1	236215101	236281958	ERO1B	-	ENSG00000086619	endoplasmic reticulum oxidoreductase 1 beta
chr1	236348257	236502915	EDARADD	+	ENSG00000186197	EDAR associated death domain
chr1	236664141	236764631	ACTN2	+	ENSG00000077522	actinin alpha 2
chr1	237004103	237004441	MT1HL1	-	ENSG00000244020	metallothionein 1H like 1
chr1	237042184	237833988	RYR2	+	ENSG00000198626	ryanodine receptor 2
chr1	237877864	237890922	ZP4	-	ENSG00000116996	zona pellucida glycoprotein 4
chr1	238476542	238486060	LINC01139	-	ENSG00000215808	long intergenic non-protein coding RNA 1139
chr1	239386565	239915452	CHRM3	+	ENSG00000133019	cholinergic receptor muscarinic 3
chr1	239898016	239899872	CHRM3-AS1	-	ENSG00000234601	CHRM3 antisense RNA 1
chr1	240014348	240475187	FMN2	+	ENSG00000155816	formin 2
chr1	240489573	240612155	GREM2	-	ENSG00000180875	gremlin 2, DAN family BMP antagonist
chr1	240775514	241357230	RGS7	-	ENSG00000182901	regulator of G protein signaling 7
chr1	241957767	241959062	BECN2	+	ENSG00000196289	beclin 2
chr1	242082986	242524696	PLD5	-	ENSG00000180287	phospholipase D family member 5
chr1	243917402	244047317	LINC02774	+	ENSG00000226828	long intergenic non-protein coding RNA 2774
chr1	244048939	244057476	ZBTB18	+	ENSG00000179456	zinc finger and BTB domain containing 18
chr1	244454377	244641177	CATSPERE	+	ENSG00000179397	catsper channel auxiliary subunit epsilon
chr1	244653103	244709033	DESI2	+	ENSG00000121644	desumoylating isopeptidase 2
chr1	245206444	245234501	KIF26B-AS1	-	ENSG00000232192	KIF26B antisense RNA 1
chr1	245154985	245709432	KIF26B	+	ENSG00000162849	kinesin family member 26B
chr1	247297412	247331846	ZNF496	-	ENSG00000162714	zinc finger protein 496
chr1	247416156	247449108	NLRP3	+	ENSG00000162711	NLR family pyrin domain containing 3
chr1	247449118	247458105	OR2B11	-	ENSG00000177535	olfactory receptor family 2 subfamily B member 11
chr1	247507058	247577690	GCSAML	+	ENSG00000169224	germinal center associated signaling and motility like
chr1	247524679	247530804	GCSAML-AS1	-	ENSG00000284824	GCSAML antisense RNA 1
chr1	247524677	247536440	OR2C3	-	ENSG00000284824	olfactory receptor family 2 subfamily C member 3
chr1	247588360	247589313	OR2G2	+	ENSG00000177489	olfactory receptor family 2 subfamily G member 2
chr1	247711743	247712803	OR6F1	-	ENSG00000169214	olfactory receptor family 6 subfamily F member 1
chr1	247840928	247841896	OR11L1	-	ENSG00000197591	olfactory receptor family 11 subfamily L member 1
chr1	247857187	247880138	TRIM58	+	ENSG00000162722	tripartite motif containing 58
chr1	247895587	247896531	OR2W3	+	ENSG00000238243	olfactory receptor family 2 subfamily W member 3
chr1	247924889	247935339	OR2AJ1	+	ENSG00000177275	olfactory receptor family 2 subfamily AJ member 1
chr1	248238929	248239864	OR2M4	+	ENSG00000171180	olfactory receptor family 2 subfamily M member 4
chr1	248348775	248349713	OR14C36	+	ENSG00000177174	olfactory receptor family 14 subfamily C member 36
chr1	248521615	248522663	OR2G6	+	ENSG00000188558	olfactory receptor family 2 subfamily G member 6
chr1	248592751	248593799	OR2T10	-	ENSG00000184022	olfactory receptor family 2 subfamily T member 10
chr1	248681322	248682328	OR14I1	-	ENSG00000189181	olfactory receptor family 14 subfamily I member 1
chr1	248681249	248748349	CR589904.2	-	ENSG00000286015	novel protein
chr1	248681249	248755759	LYPD8	-	ENSG00000259823	LY6/PLAUR domain containing 8
chr10	274190	689668	DIP2C	-	ENSG00000151240	disco interacting protein 2 homolog C
chr10	628638	631255	LOC101930421	+	ENSG00000225140	uncharacterized LOC101930421
chr10	641689	641778	MIR5699	-	ENSG00000263511	microRNA 5699
chr10	649948	669581	PRR26	+	ENSG00000180525	proline rich 26
chr10	971146	988341	AL359878.1	-	ENSG00000205740	uncharacterized LOC107984285
chr10	988434	1019932	GTPBP4	+	ENSG00000107937	GTP binding protein 4
chr10	1049538	1132384	WDR37	+	ENSG00000047056	WD repeat domain 37
chr10	1159768	1289426	LINC00200	+	ENSG00000229205	long intergenic non-protein coding RNA 200
chr10	1177313	1737525	ADARB2	-	ENSG00000185736	adenosine deaminase RNA specific B2 (inactive)
chr10	1526637	1556984	ADARB2-AS1	+	ENSG00000205696	ADARB2 antisense RNA 1
chr10	1989076	2015005	LINC00700	-	NA	long intergenic non-protein coding RNA 700
chr10	2076019	2076089	MIR6072	-	ENSG00000278069	microRNA 6072
chr10	2169140	2189512	LINC02662	-	ENSG00000231326	long intergenic non-protein coding RNA 2662
chr10	2305083	2315075	LINC00701	-	NA	long intergenic non-protein coding RNA 701
chr10	2368561	2502200	LINC02645	-	ENSG00000234170	long intergenic non-protein coding RNA 2645
chr10	3066333	3137718	PFKP	+	ENSG00000067057	phosphofructokinase, platelet
chr10	3134566	3167972	PITRM1-AS1	+	ENSG00000237399	PITRM1 antisense RNA 1
chr10	3134566	3145166	AL451164.2	+	ENSG00000278419	novel readthrough transcript, antisense to PITRM1
chr10	3137728	3172841	PITRM1	-	ENSG00000107959	pitrilysin metallopeptidase 1
chr10	3232264	3277649	LINC02668	-	ENSG00000226762	long intergenic non-protein coding RNA 2668
chr10	3433508	3502915	LINC02669	-	ENSG00000233321	long intergenic non-protein coding RNA 2669
chr10	3775996	3785281	KLF6	-	ENSG00000067082	Kruppel like factor 6
chr10	3833950	3834728	LINC02639	+	ENSG00000230573	long intergenic non-protein coding RNA 2639
chr10	3911889	3935817	LINC02660	+	ENSG00000226005	long intergenic non-protein coding RNA 2660
chr10	3991160	3991259	MIR6078	+	ENSG00000274809	microRNA 6078
chr10	4051726	4089013	LOC101927964	+	ENSG00000236990	uncharacterized LOC101927964
chr10	4201141	4243912	LINC00702	-	NA	long intergenic non-protein coding RNA 702
chr10	4384246	4410614	LINC00703	+	ENSG00000224382	long intergenic non-protein coding RNA 703
chr10	4655427	4682722	LINC00705	+	ENSG00000225269	long intergenic non-protein coding RNA 705
chr10	4650158	4678185	MANCR	-	ENSG00000231298	mitotically associated long non coding RNA
chr10	4786629	4848062	AKR1E2	+	ENSG00000165568	aldo-keto reductase family 1 member E2
chr10	4963253	4983283	AKR1C1	+	ENSG00000187134	aldo-keto reductase family 1 member C1
chr10	5035354	5107686	AKR1C3	+	ENSG00000196139	aldo-keto reductase family 1 member C3
chr10	5195462	5218949	AKR1C4	+	ENSG00000198610	aldo-keto reductase family 1 member C4
chr10	5346651	5347277	AL683826.1	+	ENSG00000280450	TEC
chr10	5364966	5374692	UCN3	+	ENSG00000178473	urocortin 3
chr10	5393101	5404828	TUBAL3	-	ENSG00000178462	tubulin alpha like 3
chr10	5498697	5499570	CALML5	-	ENSG00000178372	calmodulin like 5
chr10	5510036	5526246	CALML3-AS1	-	ENSG00000205488	CALML3 antisense RNA 1
chr10	5524961	5526771	CALML3	+	ENSG00000178363	calmodulin like 3
chr10	5594984	5632435	LINC02657	-	ENSG00000242147	long intergenic non-protein coding RNA 2657
chr10	5594984	5632566	LASTR	-	ENSG00000242147	lncRNA associated with SART3 regulation of splicing
chr10	5638867	5666595	ASB13	-	ENSG00000196372	ankyrin repeat and SOCS box containing 13
chr10	5943639	5978187	IL15RA	-	ENSG00000134470	interleukin 15 receptor subunit alpha
chr10	6010689	6062325	IL2RA	-	ENSG00000134460	interleukin 2 receptor subunit alpha
chr10	6144934	6254644	PFKFB3	+	ENSG00000170525	6-phosphofructo-2-kinase/fructose-2,6-biphosphatase 3
chr10	6152196	6152277	MIR3155A	+	ENSG00000263628	microRNA 3155a
chr10	6152207	6152262	MIR3155B	-	ENSG00000283634	microRNA 3155b
chr10	6271169	6353827	LINC02649	+	ENSG00000215244	long intergenic non-protein coding RNA 2649
chr10	6350316	6352762	LINC02656	+	NA	long intergenic non-protein coding RNA 2656
chr10	6427143	6580301	PRKCQ	-	ENSG00000065675	protein kinase C theta
chr10	6580419	6616921	PRKCQ-AS1	+	ENSG00000237943	PRKCQ antisense RNA 1
chr10	6618716	6625346	LINC02648	+	NA	long intergenic non-protein coding RNA 2648
chr10	6682513	6877888	LINC00707	+	ENSG00000238266	long intergenic non-protein coding RNA 707
chr10	6709530	6740532	LINP1	+	NA	lncRNA in non-homologous end joining pathway 1
chr10	6774307	6779180	LINC00706	-	ENSG00000281186	long intergenic non-protein coding RNA 706
chr10	7096216	7097675	LINC02665	+	ENSG00000223581	long intergenic non-protein coding RNA 2665
chr10	7158624	7411486	SFMBT2	-	ENSG00000198879	Scm like with four mbt domains 2
chr10	7444340	7472040	LINC02642	-	ENSG00000232591	long intergenic non-protein coding RNA 2642
chr10	7559270	7666998	ITIH5	-	ENSG00000123243	inter-alpha-trypsin inhibitor heavy chain 5
chr10	7703316	7749520	ITIH2	+	ENSG00000151655	inter-alpha-trypsin inhibitor heavy chain 2
chr10	9758783	9878060	LINC02663	-	ENSG00000228636	long intergenic non-protein coding RNA 2663
chr10	10058722	10063502	LINC02670	+	ENSG00000224788	long intergenic non-protein coding RNA 2670
chr10	10369809	10462361	CELF2-DT	-	NA	CELF2 divergent transript
chr10	10784437	10795047	SFTA1P	-	ENSG00000225383	surfactant associated 1, lncRNA
chr10	10798397	11336675	CELF2	+	ENSG00000048740	CUGBP Elav-like family member 2
chr10	10917866	10952234	LINC00710	-	ENSG00000229240	long intergenic non-protein coding RNA 710
chr10	11071541	11105773	CELF2-AS2	-	ENSG00000237986	CELF2 antisense RNA 2
chr10	11316833	11319884	CELF2-AS1	-	NA	CELF2 antisense RNA 1
chr10	11395808	11398792	AC026887.1	+	ENSG00000280086	TEC
chr10	11742366	11764070	ECHDC3	+	ENSG00000134463	enoyl-CoA hydratase domain containing 3
chr10	11823339	11872277	PROSER2	+	ENSG00000148426	proline and serine rich 2
chr10	11849608	11894700	PROSER2-AS1	-	ENSG00000225778	PROSER2 antisense RNA 1
chr10	12165330	12196144	NUDT5	-	ENSG00000165609	nudix hydrolase 5
chr10	12349482	12835545	CAMK1D	+	ENSG00000183049	calcium/calmodulin dependent protein kinase ID
chr10	12578753	12578823	MIR4480	+	ENSG00000263584	microRNA 4480
chr10	12653138	12653197	MIR4481	-	ENSG00000283699	microRNA 4481
chr10	12896625	13099652	CCDC3	-	ENSG00000151468	coiled-coil domain containing 3
chr10	13099449	13138308	OPTN	+	ENSG00000123240	optineurin
chr10	13221766	13234374	UCMA	-	ENSG00000165623	upper zone of growth plate and cartilage matrix associated
chr10	13277796	13302412	PHYH	-	ENSG00000107537	phytanoyl-CoA 2-hydroxylase
chr10	13438484	13528974	BEND7	-	ENSG00000165626	BEN domain containing 7
chr10	13643706	14462142	FRMD4A	-	ENSG00000151474	FERM domain containing 4A
chr10	14074284	14087605	LOC101928453	+	NA	uncharacterized LOC101928453
chr10	14518557	14774897	FAM107B	-	ENSG00000065809	family with sequence similarity 107 member B
chr10	15032227	15073852	OLAH	+	ENSG00000152463	oleoyl-ACP hydrolase
chr10	15211643	15371289	FAM171A1	-	ENSG00000148468	family with sequence similarity 171 member A1
chr10	15513954	15719922	ITGA8	-	ENSG00000077943	integrin subunit alpha 8
chr10	16276871	16295858	LINC02654	+	ENSG00000226140	long intergenic non-protein coding RNA 2654
chr10	16513734	16521879	C1QL3	-	ENSG00000165985	complement C1q like 3
chr10	16590611	16817463	RSU1	-	ENSG00000148484	Ras suppressor protein 1
chr10	16823966	17129817	CUBN	-	ENSG00000107611	cubilin
chr10	17137336	17202054	TRDMT1	-	ENSG00000107614	tRNA aspartic acid methyltransferase 1
chr10	17228241	17237593	VIM	+	ENSG00000026025	vimentin
chr10	17752201	17800868	TMEM236	+	ENSG00000148483	transmembrane protein 236
chr10	17809348	17911164	MRC1	+	ENSG00000260314	mannose receptor C-type 1
chr10	17845107	17845193	MIR511	+	ENSG00000207938	microRNA 511
chr10	17951839	18043292	SLC39A12	+	ENSG00000148482	solute carrier family 39 member 12
chr10	18001786	18010562	SLC39A12-AS1	-	ENSG00000226083	SLC39A12 antisense RNA 1
chr10	18140677	18543557	CACNB2	+	ENSG00000165995	calcium voltage-gated channel auxiliary subunit beta 2
chr10	21496562	21496641	MIR1915	-	ENSG00000222071	microRNA 1915
chr10	21492658	21497260	MIR1915HG	-	ENSG00000204682	MIR1915 host gene
chr10	21513475	21526368	SKIDA1	-	ENSG00000180592	SKI/DACH domain containing 1
chr10	22252072	22258548	LOC100130992	+	NA	uncharacterized LOC100130992
chr10	22321099	22331484	BMI1	+	ENSG00000168283	BMI1 proto-oncogene, polycomb ring finger
chr10	22345445	22454224	SPAG6	+	ENSG00000077327	sperm associated antigen 6
chr10	22928024	23038523	ARMC3	+	ENSG00000165309	armadillo repeat containing 3
chr10	23192312	23194245	PTF1A	+	ENSG00000168267	pancreas associated transcription factor 1a
chr10	23202696	23344845	C10orf67	-	ENSG00000179133.15	chromosome 10 open reading frame 67
chr10	23343957	23345181	LOC105376453	+	ENSG00000224215	uncharacterized LOC105376453
chr10	23694746	24547848	KIAA1217	+	ENSG00000120549	KIAA1217
chr10	24952350	25161236	LINC01516	+	ENSG00000231422	long intergenic non-protein coding RNA 1516
chr10	24848614	24952606	PRTFDC1	-	ENSG00000099256	phosphoribosyl transferase domain containing 1
chr10	25158072	25176276	GPR158-AS1	-	ENSG00000233642	GPR158 antisense RNA 1
chr10	25174802	25602229	GPR158	+	ENSG00000151025	G protein-coupled receptor 158
chr10	25651712	25732935	LINC00836	+	ENSG00000280809	long intergenic non-protein coding RNA 836
chr10	25924448	25933710	LOC101929073	-	ENSG00000226304	uncharacterized LOC101929073
chr10	25934229	26212532	MYO3A	+	ENSG00000095777	myosin IIIA
chr10	26216665	26304558	GAD2	+	ENSG00000136750	glutamate decarboxylase 2
chr10	26438341	26567803	APBB1IP	+	ENSG00000077420	amyloid beta precursor protein binding family B member 1 interacting protein
chr10	26589865	26594330	FAM238A	+	ENSG00000233261	family with sequence similarity 238 member A
chr10	26647986	26653454	FAM238B	+	NA	family with sequence similarity 238 member B
chr10	27744786	27767794	MKX-AS1	+	NA	MKX antisense RNA 1
chr10	27775186	27999079	ARMC4	-	ENSG00000169126	armadillo repeat containing 4
chr10	28677510	28682932	BAMBI	+	ENSG00000095739	BMP and activin membrane bound inhibitor
chr10	28743506	28941910	LINC01517	+	NA	long intergenic non-protein coding RNA 1517
chr10	29409402	29487745	SVIL-AS1	+	ENSG00000224597	SVIL antisense RNA 1
chr10	30012803	30115494	JCAD	-	ENSG00000165757	junctional cadherin 5 associated
chr10	30309801	30374448	MTPAP	-	ENSG00000107951	mitochondrial poly(A) polymerase
chr10	30368597	30368665	MIR7162	-	ENSG00000284277	microRNA 7162
chr10	31187715	31261910	LINC02664	+	NA	long intergenic non-protein coding RNA 2664
chr10	31206278	31320447	ZEB1-AS1	-	ENSG00000237036	ZEB1 antisense RNA 1
chr10	31318495	31529814	ZEB1	+	ENSG00000148516	zinc finger E-box binding homeobox 1
chr10	31693084	31707388	MACORIS	-	ENSG00000237797	macrophage enriched lincRNA repressor of IFN-gamma signaling
chr10	32958437	33082102	ITGB1-DT	+	ENSG00000229656	ITGB1 divergent transcript
chr10	33096257	33116672	IATPR	-	ENSG00000233387	ITGB1 adjacent tumor promoting lncRNA
chr10	33177492	33336262	NRP1	-	ENSG00000099250	neuropilin 1
chr10	33759713	33772702	LINC00838	-	ENSG00000261683	long intergenic non-protein coding RNA 838
chr10	34109560	34815325	PARD3	-	ENSG00000148498	par-3 family cell polarity regulator
chr10	34815767	34816386	PARD3-AS1	+	ENSG00000226386	PARD3 antisense RNA 1
chr10	35219894	35230598	LINC02634	-	ENSG00000233200	long intergenic non-protein coding RNA 2634
chr10	35247025	35572669	CCNY	+	ENSG00000108100	cyclin Y
chr10	35605341	35608935	GJD4	+	ENSG00000177291	gap junction protein delta 4
chr10	35641172	35641252	MIR4683	-	ENSG00000284265	microRNA 4683
chr10	35638249	35642278	FZD8	-	ENSG00000177283	frizzled class receptor 8
chr10	35778302	35800920	PCAT5	+	ENSG00000280719	prostate cancer associated transcript 5
chr10	35896874	35898963	LINC02630	-	ENSG00000227313	long intergenic non-protein coding RNA 2630
chr10	37125725	37384111	ANKRD30A	+	ENSG00000148513	ankyrin repeat domain 30A
chr10	37248118	37347031	LINC00993	+	ENSG00000235687	long intergenic non-protein coding RNA 993
chr10	42475480	42495337	LINC00839	+	ENSG00000185904	long intergenic non-protein coding RNA 839
chr10	42644445	42691723	LINC01518	-	ENSG00000233515	long intergenic non-protein coding RNA 1518
chr10	42751178	42754297	LOC283028	-	NA	uncharacterized LOC283028
chr10	42871521	42874060	LINC02623	+	ENSG00000234944	long intergenic non-protein coding RNA 2623
chr10	42979017	42981507	LINC01264	-	ENSG00000229630	long intergenic non-protein coding RNA 1264
chr10	42997563	42997681	MIR5100	+	ENSG00000263795	microRNA 5100
chr10	43077064	43130351	RET	+	ENSG00000165731	ret proto-oncogene
chr10	43194535	43267065	RASGEF1A	-	ENSG00000198915	RasGEF domain family member 1A
chr10	43371636	43376335	FXYD4	+	ENSG00000150201	FXYD domain containing ion transport regulator 4
chr10	43628817	43674703	ZNF32-AS3	+	ENSG00000223910	ZNF32 antisense RNA 3
chr10	43778946	43901004	LINC00840	+	ENSG00000226808	long intergenic non-protein coding RNA 840
chr10	43845196	43851017	LINC00619	+	ENSG00000226808	long intergenic non-protein coding RNA 619
chr10	43900874	43912369	LINC02659	-	ENSG00000236769	long intergenic non-protein coding RNA 2659
chr10	43909244	43981102	LINC00841	+	ENSG00000233395	long intergenic non-protein coding RNA 841
chr10	44292569	44294649	C10orf142	+	ENSG00000277288	chromosome 10 open reading frame 142
chr10	44370165	44386493	CXCL12	-	ENSG00000107562	C-X-C motif chemokine ligand 12
chr10	44793119	44959709	TMEM72-AS1	-	ENSG00000224812	TMEM72 antisense RNA 1
chr10	44911316	44937010	TMEM72	+	ENSG00000187783	transmembrane protein 72
chr10	44959407	44995891	RASSF4	+	ENSG00000107551	Ras association domain family member 4
chr10	44970981	44978809	DEPP1	-	ENSG00000165507	DEPP1 autophagy regulator
chr10	44997698	45000888	C10orf25	-	ENSG00000165511	chromosome 10 open reading frame 25
chr10	45454585	45594906	MARCHF8	-	ENSG00000165406	membrane associated ring-CH-type finger 8
chr10	46286345	46330207	ANTXRL	+	ENSG00000274209	ANTXR like
chr10	46549044	46555530	GPRIN2	-	ENSG00000204175	G protein regulated inducer of neurite outgrowth 2
chr10	47300197	47313577	GDF10	+	ENSG00000266524	growth differentiation factor 10
chr10	47322454	47327588	GDF2	+	ENSG00000263761	growth differentiation factor 2
chr10	47348363	47357881	RBP3	+	ENSG00000265203	retinol binding protein 3
chr10	47365496	47384293	ZNF488	-	ENSG00000265763	zinc finger protein 488
chr10	48153088	48274696	FRMPD2	-	ENSG00000170324	FERM and PDZ domain containing 2
chr10	48443836	48445820	AC016397.2	-	ENSG00000279822	TEC
chr10	48446034	48656265	ARHGAP22	-	ENSG00000128805	Rho GTPase activating protein 22
chr10	48510525	48511589	ARHGAP22-IT1	-	NA	ARHGAP22 intronic transcript 1
chr10	48684876	48982956	WDFY4	+	ENSG00000128815	WDFY family member 4
chr10	48909483	48914232	LRRC18	-	ENSG00000165383	leucine rich repeat containing 18
chr10	48985512	48985587	MIR4294	-	ENSG00000264800	microRNA 4294
chr10	49014236	49115522	VSTM4	-	ENSG00000165633	V-set and transmembrane domain containing 4
chr10	49121839	49151547	FAM170B-AS1	+	ENSG00000234736	FAM170B antisense RNA 1
chr10	49131154	49134008	FAM170B	-	ENSG00000172538	family with sequence similarity 170 member B
chr10	49154725	49188585	TMEM273	-	ENSG00000204161	transmembrane protein 273
chr10	49296112	49299018	C10orf71-AS1	-	NA	C10orf71 antisense RNA 1
chr10	49299170	49327492	C10orf71	+	ENSG00000177354	chromosome 10 open reading frame 71
chr10	49364181	49396016	DRGX	-	ENSG00000165606	dorsal root ganglia homeobox
chr10	49610310	49612720	SLC18A3	+	ENSG00000187714	solute carrier family 18 member A3
chr10	49609095	49667942	CHAT	+	ENSG00000070748	choline O-acetyltransferase
chr10	49679651	49710261	C10orf53	+	ENSG00000178645	chromosome 10 open reading frame 53
chr10	49734641	49762379	OGDHL	-	ENSG00000197444	oxoglutarate dehydrogenase like
chr10	50182778	50279720	ASAH2	-	ENSG00000188611	N-acylsphingosine amidohydrolase 2
chr10	50624943	50641451	SGMS1-AS1	+	NA	SGMS1 antisense RNA 1
chr10	50799409	50885675	A1CF	-	ENSG00000148584	APOBEC1 complementation factor
chr10	50990888	52298423	PRKG1	+	ENSG00000185532	protein kinase cGMP-dependent 1
chr10	52972612	53030024	LINC02672	-	ENSG00000227121	long intergenic non-protein coding RNA 2672
chr10	54486230	54656051	LOC105378311	+	ENSG00000234173	uncharacterized LOC105378311
chr10	58512872	58831435	BICC1	+	ENSG00000122870	BicC family RNA binding protein 1
chr10	58999482	59066396	LINC00844	+	ENSG00000237949	long intergenic non-protein coding RNA 844
chr10	59176643	59247774	PHYHIPL	+	ENSG00000165443	phytanoyl-CoA 2-hydroxylase interacting protein like
chr10	59246130	59363181	FAM13C	-	ENSG00000148541	family with sequence similarity 13 member C
chr10	59578467	59650345	AC026391.1	+	ENSG00000235140	uncharacterized LOC105378318
chr10	59650761	59736002	SLC16A9	-	ENSG00000165449	solute carrier family 16 member 9
chr10	61452639	61481956	TMEM26-AS1	+	NA	TMEM26 antisense RNA 1
chr10	62374192	62672011	ZNF365	+	ENSG00000138311	zinc finger protein 365
chr10	62520448	62672011	AC067752.1	+	ENSG00000285551	zinc finger protein 365
chr10	65912523	67696195	CTNNA3	-	ENSG00000183230	catenin alpha 3
chr10	66926036	67101551	LRRTM3	+	ENSG00000198739	leucine rich repeat transmembrane neuronal 3
chr10	67403351	67403410	MIR7151	-	ENSG00000276866	microRNA 7151
chr10	68106117	68212017	MYPN	+	ENSG00000138347	myopalladin
chr10	68230595	68232113	ATOH7	-	ENSG00000179774	atonal bHLH transcription factor 7
chr10	68233251	68242379	LINC02640	-	ENSG00000233590	long intergenic non-protein coding RNA 2640
chr10	68560337	68694487	TET1	+	ENSG00000138336	tet methylcytosine dioxygenase 1
chr10	68827531	68895432	STOX1	+	ENSG00000165730	storkhead box 1
chr10	69220332	69267552	HKDC1	+	ENSG00000156510	hexokinase domain containing 1
chr10	69215333	69232490	LOC101928994	-	ENSG00000229261	uncharacterized LOC101928994
chr10	69403903	69416918	TACR2	-	ENSG00000075073	tachykinin receptor 2
chr10	69571698	69573422	NEUROG3	-	ENSG00000122859	neurogenin 3
chr10	69684899	69692452	LINC02651	+	ENSG00000235645	long intergenic non-protein coding RNA 2651
chr10	69801867	69964275	COL13A1	+	ENSG00000197467	collagen type XIII alpha 1 chain
chr10	70052846	70112282	MACROH2A2	+	ENSG00000099284	macroH2A.2 histone
chr10	70098223	70132934	AIFM2	-	ENSG00000042286	apoptosis inducing factor mitochondria associated 2
chr10	70247329	70284004	NPFFR1	-	ENSG00000148734	neuropeptide FF receptor 1
chr10	70298970	70382650	LRRC20	-	ENSG00000172731	leucine rich repeat containing 20
chr10	70431936	70447951	NODAL	-	ENSG00000156574	nodal growth differentiation factor
chr10	70478767	70568450	PALD1	+	ENSG00000107719	phosphatase domain containing paladin 1
chr10	70597348	70602759	PRF1	-	ENSG00000180644	perforin 1
chr10	70672506	70762441	ADAMTS14	+	ENSG00000138316	ADAM metallopeptidase with thrombospondin type 1 motif 14
chr10	70771239	70785401	TBATA	-	ENSG00000166220	thymus, brain and testes associated
chr10	70939036	70955947	LINC02622	+	ENSG00000259267	long intergenic non-protein coding RNA 2622
chr10	71212570	71302864	UNC5B	+	ENSG00000107731	unc-5 netrin receptor B
chr10	71217224	71218228	UNC5B-AS1	-	ENSG00000237512	UNC5B antisense RNA 1
chr10	71319259	71381423	SLC29A3	+	ENSG00000198246	solute carrier family 29 member 3
chr10	71396920	71815947	CDH23	+	ENSG00000107736	cadherin related 23
chr10	71508153	71511873	CDH23-AS1	-	ENSG00000223817	CDH23 antisense RNA 1
chr10	71711701	71737824	C10orf105	-	ENSG00000214688	chromosome 10 open reading frame 105
chr10	71747556	71773520	VSIR	-	ENSG00000107738	V-set immunoregulatory receptor
chr10	71790747	71790800	MIR7152	+	ENSG00000274824	microRNA 7152
chr10	71964395	72013558	CHST3	+	ENSG00000122863	carbohydrate sulfotransferase 3
chr10	72059034	72089032	SPOCK2	-	ENSG00000107742	SPARC (osteonectin), cwcv and kazal like domains proteoglycan 2
chr10	72934762	72954806	PLA2G12B	-	ENSG00000138308	phospholipase A2 group XIIB
chr10	73253759	73358859	CFAP70	-	ENSG00000156042	cilia and flagella associated protein 70
chr10	73631612	73641474	MYOZ1	-	ENSG00000177791	myozenin 1
chr10	73785606	73801797	ZSWIM8	+	ENSG00000214655.11	zinc finger SWIM-type containing 8
chr10	73812501	73874591	CAMK2G	-	ENSG00000148660	calcium/calmodulin dependent protein kinase II gamma
chr10	73909177	73917496	PLAU	+	ENSG00000122861	plasminogen activator, urokinase
chr10	75233641	75236030	COMTD1	-	ENSG00000165644	catechol-O-methyltransferase domain containing 1
chr10	75243568	75373500	ZNF503-AS1	+	ENSG00000226051	ZNF503 antisense RNA 1
chr10	75401519	75408982	ZNF503-AS2	+	ENSG00000237149	ZNF503 antisense RNA 2
chr10	75279726	75401764	ZNF503	-	ENSG00000165655	zinc finger protein 503
chr10	75431624	76560168	LRMDA	+	ENSG00000148655	leucine rich melanocyte differentiation associated
chr10	75742740	75743755	LOC105378367	+	NA	uncharacterized LOC105378367
chr10	76888044	76980624	KCNMA1-AS1	+	ENSG00000236467	KCNMA1 antisense RNA 1
chr10	76869601	77638369	KCNMA1	-	ENSG00000156113	potassium calcium-activated channel subfamily M alpha 1
chr10	77350851	77376613	KCNMA1-AS3	+	ENSG00000225652	KCNMA1 antisense RNA 3
chr10	78033760	78056813	RPS24	+	ENSG00000138326	ribosomal protein S24
chr10	78179185	78551355	LINC00595	+	ENSG00000230417	long intergenic non-protein coding RNA 595
chr10	78943328	79067895	ZMIZ1-AS1	-	ENSG00000224596	ZMIZ1 antisense RNA 1
chr10	79068966	79316528	ZMIZ1	+	ENSG00000108175	zinc finger MIZ-type containing 1
chr10	79347469	79355334	PPIF	+	ENSG00000108179	peptidylprolyl isomerase F
chr10	79382325	79445624	ZCCHC24	-	ENSG00000165424	zinc finger CCHC-type containing 24
chr10	79507597	79510982	LOC729815	-	ENSG00000235705	uncharacterized LOC729815
chr10	79555852	79560407	SFTPA2	-	ENSG00000185303	surfactant protein A2
chr10	79610939	79615455	SFTPA1	+	ENSG00000122852	surfactant protein A1
chr10	79628757	79632188	LINC02679	-	ENSG00000226676	long intergenic non-protein coding RNA 2679
chr10	79937740	79982614	SFTPD	-	ENSG00000133661	surfactant protein D
chr10	80131682	80145359	PLAC9	+	ENSG00000189129	placenta associated 9
chr10	80150889	80205572	ANXA11	-	ENSG00000122359	annexin A11
chr10	80249710	80254121	AL359195.2	+	ENSG00000279359	TEC
chr10	80271820	80289658	MAT1A	-	ENSG00000151224	methionine adenosyltransferase 1A
chr10	80537902	80646560	SH2D4B	+	ENSG00000178217	SH2 domain containing 4B
chr10	81875194	82987179	NRG3	+	ENSG00000185737	neuregulin 3
chr10	84173801	84185294	C10orf99	+	ENSG00000188373	chromosome 10 open reading frame 99
chr10	84194537	84219621	CDHR1	+	ENSG00000148600	cadherin related family member 1
chr10	84220495	84225589	LRIT2	-	ENSG00000204033	leucine rich repeat, Ig-like and transmembrane domains 2
chr10	84230666	84259960	RGR	+	ENSG00000148604	retinal G protein coupled receptor
chr10	84231520	84241546	LRIT1	-	ENSG00000148602	leucine rich repeat, Ig-like and transmembrane domains 1
chr10	84267747	84294659	LINC00858	+	ENSG00000229404	long intergenic non-protein coding RNA 858
chr10	85378327	85432775	LINC02647	-	ENSG00000223993	long intergenic non-protein coding RNA 2647
chr10	85432863	85448961	LOC101929662	+	ENSG00000224504	uncharacterized LOC101929662
chr10	85449592	85492001	LINC01520	+	ENSG00000230962	long intergenic non-protein coding RNA 1520
chr10	85577731	85607213	GRID1-AS1	+	ENSG00000234942	GRID1 antisense RNA 1
chr10	85599552	86366795	GRID1	-	ENSG00000182771	glutamate ionotropic receptor delta type subunit 1
chr10	86264694	86264788	MIR346	-	ENSG00000199104	microRNA 346
chr10	86654547	86666848	OPN4	+	ENSG00000122375	opsin 4
chr10	86668449	86736068	LDB3	+	ENSG00000122367	LIM domain binding 3
chr10	86958599	86963258	SNCG	+	ENSG00000173267	synuclein gamma
chr10	86935540	86969481	MMRN2	-	ENSG00000173269	multimerin 2
chr10	86970741	87024732	AGAP11	+	ENSG00000271880	ArfGAP with GTPase domain, ankyrin repeat and PH domain 11
chr10	87659613	87747705	PAPSS2	+	ENSG00000198682	3'-phosphoadenosine 5'-phosphosulfate synthase 2
chr10	88664441	88678814	LIPF	+	ENSG00000182333	lipase F, gastric type
chr10	88724544	88752756	LIPK	+	ENSG00000204021	lipase family member K
chr10	89205629	89207317	CH25H	-	ENSG00000138135	cholesterol 25-hydroxylase
chr10	89414568	89420997	IFIT5	+	ENSG00000152778	interferon induced protein with tetratricopeptide repeats 5
chr10	89456064	89468140	SLC16A12-AS1	+	ENSG00000234452	SLC16A12 antisense RNA 1
chr10	89430299	89556641	SLC16A12	-	ENSG00000152779	solute carrier family 16 member 12
chr10	89829483	89840861	LINC00865	+	ENSG00000232229	long intergenic non-protein coding RNA 865
chr10	89853595	90225443	LINC01374	+	ENSG00000280560	long intergenic non-protein coding RNA 1374
chr10	90402521	90628852	LINC02653	-	ENSG00000236373	long intergenic non-protein coding RNA 2653
chr10	90740823	90858039	HTR7	-	ENSG00000148680	5-hydroxytryptamine receptor 7
chr10	90912096	90921276	ANKRD1	-	ENSG00000148677	ankyrin repeat domain 1
chr10	91163012	91284337	PCGF5	+	ENSG00000180628	polycomb group ring finger 5
chr10	92689955	92695647	HHEX	+	ENSG00000152804	hematopoietically expressed homeobox
chr10	93060798	93069540	CYP26C1	+	ENSG00000187553	cytochrome P450 family 26 subfamily C member 1
chr10	93063646	93077885	CYP26A1	+	ENSG00000095596	cytochrome P450 family 26 subfamily A member 1
chr10	93566665	93604480	FFAR4	+	ENSG00000186188	free fatty acid receptor 4
chr10	93591687	93601744	RBP4	-	ENSG00000138207	retinol binding protein 4
chr10	93612537	93666010	PDE6C	+	ENSG00000095464	phosphodiesterase 6C
chr10	93757840	93806272	LGI1	+	ENSG00000108231	leucine rich glioma inactivated 1
chr10	94030812	94332823	PLCE1	+	ENSG00000138193	phospholipase C epsilon 1
chr10	94683729	94736190	CYP2C18	+	ENSG00000108242	cytochrome P450 family 2 subfamily C member 18
chr10	95194200	95228928	ACSM6	+	ENSG00000173124	acyl-CoA synthetase medium chain family member 6
chr10	95237572	95291012	PDLIM1	-	ENSG00000107438	PDZ and LIM domain 1
chr10	95311771	95561414	SORBS1	-	ENSG00000095637	sorbin and SH3 domain containing 1
chr10	96189171	96271587	BLNK	-	ENSG00000095585.17	B cell linker
chr10	96304409	96338564	DNTT	+	ENSG00000107447	DNA nucleotidylexotransferase
chr10	96343221	96359365	OPALIN	-	ENSG00000197430	oligodendrocytic myelin paranodal and inner loop protein
chr10	96364608	96513926	TLL2	-	ENSG00000095587	tolloid like 2
chr10	96593315	96720514	PIK3AP1	-	ENSG00000155629	phosphoinositide-3-kinase adaptor protein 1
chr10	97102756	97104355	SLIT1-AS1	+	ENSG00000234855	SLIT1 antisense RNA 1
chr10	96998038	97185959	SLIT1	-	ENSG00000187122	slit guidance ligand 1
chr10	97153045	97292637	ARHGAP19-SLIT1	-	ENSG00000269891	ARHGAP19-SLIT1 readthrough (NMD candidate)
chr10	97319271	97321915	FRAT1	+	ENSG00000165879	FRAT regulator of WNT signaling pathway 1
chr10	97498924	97571206	UBTD1	+	ENSG00000165886	ubiquitin domain containing 1
chr10	97572499	97583884	ANKRD2	+	ENSG00000165887	ankyrin repeat domain 2
chr10	97589721	97590934	C10orf62	+	ENSG00000203942	chromosome 10 open reading frame 62
chr10	97677424	97687241	AVPI1	-	ENSG00000119986	arginine vasopressin induced 1
chr10	97713173	97718150	MARVELD1	+	ENSG00000155254	MARVEL domain containing 1
chr10	97766751	97771999	SFRP5	-	ENSG00000120057	secreted frizzled related protein 5
chr10	97828478	97849798	LINC00866	-	ENSG00000227356	long intergenic non-protein coding RNA 866
chr10	97849843	97871580	GOLGA7B	+	ENSG00000155265	golgin A7 family member B
chr10	97865000	98030828	CRTAC1	-	ENSG00000095713	cartilage acidic protein 1
chr10	98247690	98268194	LOXL4	-	ENSG00000138131	lysyl oxidase like 4
chr10	98395218	98395307	MIR1287	-	ENSG00000284415	microRNA 1287
chr10	98457077	99235862	HPSE2	-	ENSG00000172987	heparanase 2 (inactive)
chr10	99329356	99394330	CNNM1	+	ENSG00000119946	cyclin and CBS domain divalent metal cation transport mediator 1
chr10	99526350	99531177	LINC01475	-	ENSG00000257582	long intergenic non-protein coding RNA 1475
chr10	99659509	99711241	ENTPD7	+	ENSG00000198018	ectonucleoside triphosphate diphosphohydrolase 7
chr10	99782640	99852594	ABCC2	+	ENSG00000023839	ATP binding cassette subfamily C member 2
chr10	99927010	99959050	DNMBP-AS1	+	ENSG00000227695	DNMBP antisense RNA 1
chr10	100042193	100081869	CPN1	-	ENSG00000120054	carboxypeptidase N subunit 1
chr10	100288149	100330264	PKD2L1	-	ENSG00000107593	polycystin 2 like 1, transient receptor potential cation channel
chr10	100463009	100483744	WNT8B	+	ENSG00000075290	Wnt family member 8B
chr10	100486646	100519864	SEC31B	-	ENSG00000075826	SEC31 homolog B, COPII coat complex component
chr10	100735603	100829944	PAX2	+	ENSG00000075891	paired box 2
chr10	100969518	100985871	SEMA4G	+	ENSG00000095539	semaphorin 4G
chr10	100974985	100975084	MIR608	+	ENSG00000207551	microRNA 608
chr10	101007679	101032295	PDZD7	-	ENSG00000186862	PDZ domain containing 7
chr10	101031234	101041244	SFXN3	+	ENSG00000107819	sideroflexin 3
chr10	101089321	101131126	TLX1NB	-	ENSG00000236311	TLX1 neighbor
chr10	101131300	101137789	TLX1	+	ENSG00000107807	T cell leukemia homeobox 1
chr10	101176306	101194147	LINC01514	+	ENSG00000237579	long intergenic non-protein coding RNA 1514
chr10	101226195	101229794	LBX1	-	ENSG00000138136	ladybird homeobox 1
chr10	101229577	101270148	LBX1-AS1	+	ENSG00000227128	LBX1 antisense RNA 1
chr10	101252821	101263550	LINC02681	-	ENSG00000229649	long intergenic non-protein coding RNA 2681
chr10	101570560	101609662	DPCD	+	ENSG00000166171	deleted in primary ciliary dyskinesia homolog (mouse)
chr10	101770130	101780369	FGF8	-	ENSG00000107831	fibroblast growth factor 8
chr10	101781325	101783413	NPM3	-	ENSG00000107833	nucleophosmin/nucleoplasmin 3
chr10	101825974	101843920	KCNIP2	-	ENSG00000120049	potassium voltage-gated channel interacting protein 2
chr10	102065390	102068038	HPS6	+	ENSG00000166189	HPS6 biogenesis of lysosomal organelles complex 2 subunit 3
chr10	102226299	102229589	ELOVL3	+	ENSG00000119915	ELOVL fatty acid elongase 3
chr10	102230186	102241512	PITX3	-	ENSG00000107859	paired like homeodomain 3
chr10	102394110	102402524	NFKB2	+	ENSG00000077150	nuclear factor kappa B subunit 2
chr10	102419189	102423136	FBXL15	+	ENSG00000107872	F-box and leucine rich repeat protein 15
chr10	102436512	102436584	MIR146B	+	ENSG00000202569	microRNA 146b
chr10	102461395	102477045	MFSD13A	+	ENSG00000138111	major facilitator superfamily domain containing 13A
chr10	102743948	102833848	WBP1L	+	ENSG00000166272	WW domain binding protein 1 like
chr10	102830531	102837472	CYP17A1	-	ENSG00000148795	cytochrome P450 family 17 subfamily A member 1
chr10	102869470	102901899	AS3MT	+	ENSG00000214435	arsenite methyltransferase
chr10	102898649	102918335	LOC107984265	-	ENSG00000286575	uncharacterized LOC107984265
chr10	102918294	103090222	CNNM2	+	ENSG00000148842	cyclin and CBS domain divalent metal cation transport mediator 2
chr10	103277138	103290346	INA	+	ENSG00000148798	internexin neuronal intermediate filament protein alpha
chr10	103453387	103458888	CALHM1	-	ENSG00000185933	calcium homeostasis modulator 1
chr10	103472804	103479240	CALHM3	-	ENSG00000183128	calcium homeostasis modulator 3
chr10	103493979	103592552	NEURL1	+	ENSG00000107954	neuralized E3 ubiquitin protein ligase 1
chr10	103479603	103517393	NEURL1-AS1	-	ENSG00000235470	NEURL1 antisense RNA 1
chr10	103594027	103855543	SH3PXD2A	-	ENSG00000107957	SH3 and PX domains 2A
chr10	103745966	103755423	SH3PXD2A-AS1	+	ENSG00000280693	SH3PXD2A antisense RNA 1
chr10	104031286	104085880	COL17A1	-	ENSG00000065618	collagen type XVII alpha 1 chain
chr10	104129888	104232364	CFAP43	-	ENSG00000197748.13	cilia and flagella associated protein 43
chr10	104309698	104338465	ITPRIP	-	ENSG00000148841	inositol 1,4,5-trisphosphate receptor interacting protein
chr10	104323369	104327004	ITPRIP-AS1	+	NA	ITPRIP antisense RNA 1
chr10	104353833	104455102	CFAP58	+	ENSG00000120051	cilia and flagella associated protein 58
chr10	104641290	105265242	SORCS3	+	ENSG00000156395	sortilin related VPS10 domain containing receptor 3
chr10	104664608	104666200	SORCS3-AS1	-	ENSG00000226387	SORCS3 antisense RNA 1
chr10	105808225	105820349	LINC02627	-	ENSG00000229466	long intergenic non-protein coding RNA 2627
chr10	106140143	106188722	LINC02624	+	ENSG00000229775	long intergenic non-protein coding RNA 2624
chr10	106573663	107164534	SORCS1	-	ENSG00000108018	sortilin related VPS10 domain containing receptor 1
chr10	109864766	109923553	XPNPEP1	-	ENSG00000108039	X-prolyl aminopeptidase 1
chr10	109940104	110008381	ADD3-AS1	-	ENSG00000203876	ADD3 antisense RNA 1
chr10	110207605	110287365	MXI1	+	ENSG00000119950	MAX interactor 1, dimerization protein
chr10	110497907	110511533	DUSP5	+	ENSG00000138166	dual specificity phosphatase 5
chr10	110644336	110839468	RBM20	+	ENSG00000203867	RNA binding motif protein 20
chr10	111077029	111080907	ADRA2A	+	ENSG00000150594	adrenoceptor alpha 2A
chr10	112149865	112215377	GPAM	-	ENSG00000119927	glycerol-3-phosphate acyltransferase, mitochondrial
chr10	112299612	112299688	MIR6715B	-	ENSG00000283688	microRNA 6715b
chr10	112374018	112428380	ACSL5	+	ENSG00000197142	acyl-CoA synthetase long chain family member 5
chr10	112823490	112827726	LOC103344931	+	ENSG00000260917	uncharacterized LOC103344931
chr10	112831169	112832454	AL158212.4	+	ENSG00000279315	TEC
chr10	113550837	113589602	HABP2	+	ENSG00000148702	hyaluronan binding protein 2
chr10	113588714	113664070	NRAP	-	ENSG00000197893	nebulin related anchoring protein
chr10	113679162	113730907	CASP7	+	ENSG00000165806	caspase 7
chr10	114043866	114046904	ADRB1	+	ENSG00000043591	adrenoceptor beta 1
chr10	114239254	114294489	VWA2	+	ENSG00000165816	von Willebrand factor A domain containing 2
chr10	114294824	114404756	AFAP1L2	-	ENSG00000169129	actin filament associated protein 1 like 2
chr10	114431113	114768061	ABLIM1	-	ENSG00000099204	actin binding LIM protein 1
chr10	114764788	114794344	LOC101927692	+	ENSG00000228484	uncharacterized LOC101927692
chr10	114821744	114899832	FAM160B1	+	ENSG00000151553	family with sequence similarity 160 member B1
chr10	116427847	116477957	PNLIPRP3	+	ENSG00000203837	pancreatic lipase related protein 3
chr10	116590385	116609175	PNLIPRP1	+	ENSG00000187021	pancreatic lipase related protein 1
chr10	116671192	116850251	HSPA12A	-	ENSG00000165868	heat shock protein family A (Hsp70) member 12A
chr10	116849499	116911788	ENO4	+	ENSG00000188316	enolase 4
chr10	117128521	117138301	VAX1	-	ENSG00000148704	ventral anterior homeobox 1
chr10	117144564	117169108	MIR3663HG	-	ENSG00000234474	MIR3663 host gene
chr10	117167678	117167774	MIR3663	-	ENSG00000266782	microRNA 3663
chr10	117197489	117210299	KCNK18	+	ENSG00000186795	potassium two pore domain channel subfamily K member 18
chr10	117241093	117279430	SLC18A2	+	ENSG00000165646	solute carrier family 18 member A2
chr10	117473215	117545068	EMX2OS	-	ENSG00000229847	EMX2 opposite strand/antisense RNA
chr10	117542445	117549546	EMX2	+	ENSG00000170370	empty spiracles homeobox 2
chr10	117734510	117753329	LINC02674	+	ENSG00000234952	long intergenic non-protein coding RNA 2674
chr10	118046279	118210158	CASC2	+	ENSG00000177640	cancer susceptibility 2
chr10	118241468	118267710	AL354863.1	+	ENSG00000238276	uncharacterized LOC101927760
chr10	118341437	118398468	LINC00867	+	ENSG00000232139	long intergenic non-protein coding RNA 867
chr10	118589997	118595648	PRLHR	-	ENSG00000119973	prolactin releasing hormone receptor
chr10	119029714	119033730	NANOS1	+	ENSG00000188613	nanos C2HC-type zinc finger 1
chr10	119140767	119165714	SFXN4	-	ENSG00000183605	sideroflexin 4
chr10	119207571	119459745	GRK5	+	ENSG00000198873	G protein-coupled receptor kinase 5
chr10	119377972	119378043	MIR4681	+	ENSG00000265719	microRNA 4681
chr10	119499817	119542719	RGS10	-	ENSG00000148908	regulator of G protein signaling 10
chr10	119958513	119958592	MIR4682	+	ENSG00000265370	microRNA 4682
chr10	120457227	120592065	PLPP4	+	ENSG00000203805	phospholipid phosphatase 4
chr10	120597949	120600124	LINC01561	+	ENSG00000177234	long intergenic non-protein coding RNA 1561
chr10	120759898	120851457	WDR11-AS1	-	ENSG00000227165	WDR11 antisense RNA 1
chr10	121478332	121598458	FGFR2	-	ENSG00000066468	fibroblast growth factor receptor 2
chr10	121989163	122254545	TACC2	+	ENSG00000138162	transforming acidic coiled-coil containing protein 2
chr10	122271296	122338170	BTBD16	+	ENSG00000138152	BTB domain containing 16
chr10	122458551	122514907	HTRA1	+	ENSG00000166033	HtrA serine peptidase 1
chr10	122560665	122643740	DMBT1	+	ENSG00000187908	deleted in malignant brain tumors 1
chr10	122672850	122679494	LOC112577516	+	ENSG00000286135	carbohydrate-binding protein AQN-1-like
chr10	122832158	122845857	CUZD1	-	ENSG00000138161	CUB and zona pellucida like domains 1
chr10	122910610	122913111	FAM24A	+	ENSG00000203795	family with sequence similarity 24 member A
chr10	122954381	122997513	PSTK	+	ENSG00000179988	phosphoseryl-tRNA kinase
chr10	123135970	123139423	HMX3	+	ENSG00000188620	H6 family homeobox 3
chr10	123148122	123150672	HMX2	+	ENSG00000188816	H6 family homeobox 2
chr10	123356450	123537767	LINC02641	+	ENSG00000230131	long intergenic non-protein coding RNA 2641
chr10	123666355	123697399	GPR26	+	ENSG00000154478	G protein-coupled receptor 26
chr10	123706207	123940267	CPXM2	-	ENSG00000121898	carboxypeptidase X, M14 family member 2
chr10	124007668	124093598	CHST15	-	ENSG00000182022	carbohydrate sulfotransferase 15
chr10	124397303	124418976	OAT	-	ENSG00000065154	ornithine aminotransferase
chr10	124445243	124450035	NKX1-2	-	ENSG00000229544	NK1 homeobox 2
chr10	124461823	124617888	LHPP	+	ENSG00000107902	phospholysine phosphohistidine inorganic pyrophosphate phosphatase
chr10	124703625	124714217	FAM53B-AS1	+	NA	FAM53B antisense RNA 1
chr10	124984317	125161170	CTBP2	-	ENSG00000175029	C-terminal binding protein 2
chr10	125032783	125032870	MIR4296	-	ENSG00000264572	microRNA 4296
chr10	125574371	125578445	TEX36-AS1	+	ENSG00000237675	TEX36 antisense RNA 1
chr10	125576522	125683163	TEX36	-	ENSG00000175018	testis expressed 36
chr10	125753580	125775821	MMP21	-	ENSG00000154485	matrix metallopeptidase 21
chr10	125896564	126009592	FANK1	+	ENSG00000203780.12	fibronectin type III and ankyrin repeat domains 1
chr10	126413869	126421879	LINC00601	-	ENSG00000235180	long intergenic non-protein coding RNA 601
chr10	126425930	126460957	LOC728158	+	ENSG00000287326	uncharacterized LOC728158
chr10	126424997	126798708	C10orf90	-	ENSG00000154493	chromosome 10 open reading frame 90
chr10	126905409	127452517	DOCK1	+	ENSG00000150760	dedicator of cytokinesis 1
chr10	127135426	127196591	INSYN2A	-	ENSG00000188916	inhibitory synaptic factor 2A
chr10	127549369	127552639	NPS	+	ENSG00000214285	neuropeptide S
chr10	127737185	127741183	FOXI2	+	ENSG00000186766	forkhead box I2
chr10	127877841	127892941	CLRN3	-	ENSG00000180745	clarin 3
chr10	127907061	128085855	PTPRE	+	ENSG00000132334	protein tyrosine phosphatase receptor type E
chr10	128181032	128317726	LINC01163	+	ENSG00000280953	long intergenic non-protein coding RNA 1163
chr10	128912810	128916429	LINC02667	+	ENSG00000224190	long intergenic non-protein coding RNA 2667
chr10	129467190	129770983	MGMT	+	ENSG00000170430	O-6-methylguanine-DNA methyltransferase
chr10	129843299	129843374	MIR4297	-	ENSG00000266676	microRNA 4297
chr10	129835283	129963841	EBF3	-	ENSG00000108001	EBF transcription factor 3
chr10	130020025	130110830	C10orf143	-	ENSG00000237489	chromosome 10 open reading frame 143
chr10	130213488	130483193	LINC02646	+	ENSG00000236303	long intergenic non-protein coding RNA 2646
chr10	130962588	130962668	MIR378C	-	ENSG00000264803	microRNA 378c
chr10	131095218	131095777	TCERG1L-AS1	+	ENSG00000230098	TCERG1L antisense RNA 1
chr10	131092391	131311721	TCERG1L	-	ENSG00000176769	transcription elongation regulator 1 like
chr10	131772398	131790199	LINC01164	-	ENSG00000189275	long intergenic non-protein coding RNA 1164
chr10	131831910	131833508	AL607033.1	-	ENSG00000280446	TEC
chr10	131966455	131982013	BNIP3	-	ENSG00000176171	BCL2 interacting protein 3
chr10	132036336	132184858	JAKMIP3	+	ENSG00000188385	Janus kinase and microtubule interacting protein 3
chr10	132186948	132205759	DPYSL4	+	ENSG00000151640	dihydropyrimidinase like 4
chr10	132207492	132331847	STK32C	-	ENSG00000165752	serine/threonine kinase 32C
chr10	132332154	132381508	LRRC27	+	ENSG00000148814	leucine rich repeat containing 27
chr10	132444327	132449408	C10orf91	+	NA	chromosome 10 open reading frame 91 (putative)
chr10	132508394	132518367	LOC107984282	-	NA	uncharacterized LOC107984282
chr10	132537787	132783480	INPP5A	+	ENSG00000068383	inositol polyphosphate-5-phosphatase A
chr10	132783181	132786147	NKX6-2	-	ENSG00000148826	NK6 homeobox 2
chr10	132808392	132942823	CFAP46	-	ENSG00000171811	cilia and flagella associated protein 46
chr10	132943967	132965289	LINC01166	-	ENSG00000232903	long intergenic non-protein coding RNA 1166
chr10	132961340	132962237	LINC01167	-	ENSG00000224758	long intergenic non-protein coding RNA 1167
chr10	132965534	132976354	LINC01168	+	ENSG00000240707	long intergenic non-protein coding RNA 1168
chr10	133070929	133131675	ADGRA1	+	ENSG00000197177	adhesion G protein-coupled receptor A1
chr10	133083073	133087790	ADGRA1-AS1	-	NA	adhesion G protein-coupled receptor A1 antisense RNA 1
chr10	133160219	133226412	KNDC1	+	ENSG00000171798	kinase non-catalytic C-lobe domain containing 1
chr10	133230217	133231558	UTF1	+	ENSG00000171794	undifferentiated embryonic cell transcription factor 1
chr10	133237855	133241928	VENTX	+	ENSG00000151650	VENT homeobox
chr10	133246479	133247620	MIR202	-	ENSG00000284219	microRNA 202
chr10	133246478	133247891	MIR202HG	-	ENSG00000166917	MIR202 host gene
chr10	133262420	133276868	ADAM8	-	ENSG00000151651	ADAM metallopeptidase domain 8
chr10	133278630	133312337	TUBGCP2	-	ENSG00000130640	tubulin gamma complex associated protein 2
chr10	133309410	133352529	ZNF511-PRAP1	+	ENSG00000283496	ZNF511-PRAP1 readthrough
chr10	133324072	133336935	CALY	-	ENSG00000130643	calcyon neuron specific vesicular protein
chr10	133355158	133358025	FUOM	-	ENSG00000148803	fucose mutarotase
chr10	133379261	133420271	PAOX	+	ENSG00000148832	polyamine oxidase
chr10	133453928	133523558	SCART1	+	ENSG00000214279	scavenger receptor family member expressed on T cells 1
chr10	133520406	133561220	CYP2E1	+	ENSG00000130649	cytochrome P450 family 2 subfamily E member 1
chr10	133553901	133568291	SYCE1	-	ENSG00000171772	synaptonemal complex central element protein 1
chr11	196738	200261	ODF3	+	ENSG00000177947	outer dense fiber of sperm tails 3
chr11	278365	285359	NLRP6	+	ENSG00000174885	NLR family pyrin domain containing 6
chr11	289126	296107	PGGHG	+	ENSG00000142102	protein-glucosylgalactosylhydroxylysine glucosidase
chr11	298200	299526	IFITM5	-	ENSG00000206013	interferon induced transmembrane protein 5
chr11	307631	309395	IFITM2	+	ENSG00000185201	interferon induced transmembrane protein 2
chr11	417933	442011	ANO9	-	ENSG00000185101	anoctamin 9
chr11	787115	790113	CEND1	-	ENSG00000184524	cell cycle exit and neuronal differentiation 1
chr11	826146	831991	CRACR2B	+	ENSG00000177685	calcium release activated channel regulator 2B
chr11	832887	838835	CD151	+	ENSG00000177697	CD151 molecule (Raph blood group)
chr11	837356	842529	POLR2L	-	ENSG00000177700	RNA polymerase II subunit L
chr11	842812	867116	TSPAN4	+	ENSG00000214063	tetraspanin 4
chr11	867859	915058	CHID1	-	ENSG00000177830	chitinase domain containing 1
chr11	924894	1012245	AP2A2	+	ENSG00000183020	adaptor related protein complex 2 subunit alpha 2
chr11	1223066	1262172	MUC5B	+	ENSG00000117983	mucin 5B, oligomeric mucus/gel-forming
chr11	1256605	1256670	MIR6744	+	ENSG00000275669	microRNA 6744
chr11	1350359	1364286	LINC02689	+	ENSG00000285985	long intergenic non-protein coding RNA 2689
chr11	1389899	1462689	BRSK2	+	ENSG00000174672	BR serine/threonine kinase 2
chr11	1469457	1501247	MOB2	-	ENSG00000182208	MOB kinase activator 2
chr11	1732406	1750595	IFITM10	-	ENSG00000244242	interferon induced transmembrane protein 10
chr11	1734821	1764573	CTSD	-	ENSG00000117984	cathepsin D
chr11	1734821	1763954	AC068580.4	-	ENSG00000250644	novel protein
chr11	1828307	1837521	SYT8	+	ENSG00000149043	synaptotagmin 8
chr11	1838981	1841680	TNNI2	+	ENSG00000130598	troponin I2, fast skeletal type
chr11	1859464	1859536	MIR4298	-	ENSG00000264493	microRNA 4298
chr11	1850904	1892267	LSP1	+	ENSG00000130592.17	lymphocyte specific protein 1
chr11	1880045	1880147	MIR7847	+	ENSG00000284594	microRNA 7847
chr11	1897015	1908656	LINC01150	+	NA	long intergenic non-protein coding RNA 1150
chr11	1919703	1938706	TNNT3	+	ENSG00000130595	troponin T3, fast skeletal type
chr11	2134134	2134209	MIR483	-	ENSG00000207805	microRNA 483
chr11	2129112	2149603	IGF2	-	ENSG00000167244	insulin like growth factor 2
chr11	2132538	2161209	INS-IGF2	-	ENSG00000129965	INS-IGF2 readthrough
chr11	2159779	2161341	INS	-	ENSG00000254647	insulin
chr11	2163929	2171815	TH	-	ENSG00000180176	tyrosine hydroxylase
chr11	2268495	2270952	ASCL2	-	ENSG00000183734	achaete-scute family bHLH transcription factor 2
chr11	2295645	2303049	C11orf21	-	ENSG00000110665	chromosome 11 open reading frame 21
chr11	2301997	2318204	TSPAN32	+	ENSG00000064201	tetraspanin 32
chr11	2328749	2377992	CD81-AS1	-	ENSG00000238184	CD81 antisense RNA 1
chr11	2400488	2403878	TSSC4	+	ENSG00000184281	tumor suppressing subtransferable candidate 4
chr11	2404515	2423045	TRPM5	-	ENSG00000070985	transient receptor potential cation channel subfamily M member 5
chr11	2444684	2849105	KCNQ1	+	ENSG00000053918	potassium voltage-gated channel subfamily Q member 1
chr11	3087107	3166739	OSBPL5	-	ENSG00000021762	oxysterol binding protein like 5
chr11	3218332	3223131	MRGPRG-AS1	+	ENSG00000236301	MRGPRG antisense RNA 1
chr11	3217944	3218813	MRGPRG	-	ENSG00000182170	MAS related GPR family member G
chr11	3225030	3232417	MRGPRE	-	ENSG00000184350	MAS related GPR family member E
chr11	3339261	3379222	ZNF195	-	ENSG00000005801	zinc finger protein 195
chr11	3638512	3642316	ART5	-	ENSG00000167311	ADP-ribosyltransferase 5
chr11	3645128	3664416	ART1	+	ENSG00000129744	ADP-ribosyltransferase 1
chr11	3665587	3671384	CHRNA10	-	ENSG00000129749	cholinergic receptor nicotinic alpha 10 subunit
chr11	4545191	4546144	OR52M1	+	ENSG00000197790	olfactory receptor family 52 subfamily M member 1
chr11	4639715	4640838	OR51D1	+	ENSG00000197428	olfactory receptor family 51 subfamily D member 1
chr11	4643420	4655488	OR51E1	+	ENSG00000180785	olfactory receptor family 51 subfamily E member 1
chr11	4680171	4697854	OR51E2	-	ENSG00000167332	olfactory receptor family 51 subfamily E member 2
chr11	4704927	4992429	MMP26	+	ENSG00000167346	matrix metallopeptidase 26
chr11	4847489	4849238	OR51S1	-	ENSG00000176922	olfactory receptor family 51 subfamily S member 1
chr11	4859610	4860564	OR51H1	-	ENSG00000176904	olfactory receptor family 51 subfamily H member 1
chr11	5389377	5390434	OR51M1	+	ENSG00000184698	olfactory receptor family 51 subfamily M member 1
chr11	5453408	5454477	OR51I2	+	ENSG00000187918	olfactory receptor family 51 subfamily I member 2
chr11	5253188	5505605	HBG2	-	ENSG00000196565	hemoglobin subunit gamma 2
chr11	5507300	5509958	UBQLN3	-	ENSG00000175520	ubiquilin 3
chr11	5689697	5737089	TRIM22	+	ENSG00000132274	tripartite motif containing 22
chr11	5663195	5938619	TRIM5	-	ENSG00000132256	tripartite motif containing 5
chr11	6169330	6170408	OR52B2	-	ENSG00000255307	olfactory receptor family 52 subfamily B member 2
chr11	6234765	6244479	CNGA4	+	ENSG00000132259	cyclic nucleotide gated channel subunit alpha 4
chr11	6259806	6272127	CCKBR	+	ENSG00000110148	cholecystokinin B receptor
chr11	6318946	6320532	CAVIN3	-	ENSG00000170955	caveolae associated protein 3
chr11	6395124	6419414	APBB1	-	ENSG00000166313	amyloid beta precursor protein binding family B member 1
chr11	6497260	6593758	DNHD1	+	ENSG00000179532	dynein heavy chain domain 1
chr11	6621330	6655809	DCHS1	-	ENSG00000166341	dachsous cadherin-related 1
chr11	6926404	7001004	ZNF215	+	ENSG00000149054	zinc finger protein 215
chr11	7020479	7071526	NLRP14	+	ENSG00000158077.5	NLR family pyrin domain containing 14
chr11	7088998	7091148	RBMXL2	+	ENSG00000170748	RBMX like 2
chr11	7238778	7469043	SYT9	+	ENSG00000170743	synaptotagmin 9
chr11	7418826	7513644	LOC100506258	-	ENSG00000251364	uncharacterized LOC100506258
chr11	7513298	7657127	PPFIBP2	+	ENSG00000166387	PPFIA binding protein 2
chr11	7665100	7677222	CYB5R2	-	ENSG00000166394	cytochrome b5 reductase 2
chr11	8019244	8106243	TUB	+	ENSG00000166402	TUB bipartite transcription factor
chr11	8060038	8069373	TUB-AS1	+	ENSG00000248332	TUB antisense RNA 1
chr11	8106056	8169055	RIC3	-	ENSG00000166405	RIC3 acetylcholine receptor chaperone
chr11	8224309	8268716	LMO1	-	ENSG00000166407	LIM domain only 1
chr11	8391868	8594289	STK33	-	ENSG00000130413	serine/threonine kinase 33
chr11	8693351	8910951	DENND2B	-	ENSG00000166444	DENN domain containing 2B
chr11	8980576	9004049	NRIP3	-	ENSG00000175352	nuclear receptor interacting protein 3
chr11	9019498	9138114	SCUBE2	-	ENSG00000175356	signal peptide, CUB domain and EGF like domain containing 2
chr11	9090312	9090379	MIR5691	-	ENSG00000264984	microRNA 5691
chr11	9754770	9759533	LINC02709	-	ENSG00000245522	long intergenic non-protein coding RNA 2709
chr11	10305073	10307397	ADM	+	ENSG00000148926	adrenomedullin
chr11	10308313	10410838	CAND1.11	+	NA	uncharacterized LOC100130460
chr11	10308313	10507579	AMPD3	+	ENSG00000133805	adenosine monophosphate deaminase 3
chr11	10573091	10693988	IRAG1	-	ENSG00000072952	inositol 1,4,5-triphosphate receptor associated 1
chr11	11020883	11183611	LINC02752	+	ENSG00000254401	long intergenic non-protein coding RNA 2752
chr11	11270877	11622005	GALNT18	-	ENSG00000110328	polypeptide N-acetylgalactosaminyltransferase 18
chr11	11783135	11783222	MIR8070	-	ENSG00000278529	microRNA 8070
chr11	11956207	12009769	DKK3	-	ENSG00000050165	dickkopf WNT signaling pathway inhibitor 3
chr11	12030875	12061785	LINC02547	+	ENSG00000254486	long intergenic non-protein coding RNA 2547
chr11	12094008	12359144	MICAL2	+	ENSG00000133816	microtubule associated monooxygenase, calponin and LIM domain containing 2
chr11	12274314	12359144	MICALCL	+	ENSG00000133816	MICAL C-terminal like
chr11	12377563	12535356	PARVA	+	ENSG00000197702	parvin alpha
chr11	12961541	12989597	LINC00958	-	ENSG00000251381	long intergenic non-protein coding RNA 958
chr11	13009316	13012119	RASSF10	+	ENSG00000189431	Ras association domain family member 10
chr11	13276652	13387266	ARNTL	+	ENSG00000133794	aryl hydrocarbon receptor nuclear translocator like
chr11	13784017	13848002	LINC02548	+	ENSG00000255411	long intergenic non-protein coding RNA 2548
chr11	13962723	14268133	SPON1	+	ENSG00000262655	spondin 1
chr11	14493783	14643635	PSMA1	-	ENSG00000129084	proteasome 20S subunit alpha 1
chr11	14904997	15082342	CALCB	+	ENSG00000175868	calcitonin related polypeptide beta
chr11	14966668	14972354	CALCA	-	ENSG00000110680	calcitonin related polypeptide alpha
chr11	15112424	15247208	INSC	+	ENSG00000188487	INSC spindle orientation adaptor protein
chr11	15552855	15604169	LINC02751	+	ENSG00000254946	long intergenic non-protein coding RNA 2751
chr11	15605484	15705376	AC087379.2	+	ENSG00000254695	uncharacterized LOC102724957
chr11	15910528	15930951	LINC02682	+	ENSG00000254661	long intergenic non-protein coding RNA 2682
chr11	15966449	16739591	SOX6	-	ENSG00000110693	SRY-box transcription factor 6
chr11	16613132	16758340	C11orf58	+	ENSG00000110696	chromosome 11 open reading frame 58
chr11	16777297	17014414	PLEKHA7	-	ENSG00000166689	pleckstrin homology domain containing A7
chr11	17351800	17377341	NCR3LG1	+	ENSG00000188211	natural killer cell cytotoxicity receptor 3 ligand 1
chr11	17385859	17389331	KCNJ11	-	ENSG00000187486	potassium inwardly rectifying channel subfamily J member 11
chr11	17392498	17476879	ABCC8	-	ENSG00000006071	ATP binding cassette subfamily C member 8
chr11	17493895	17544416	USH1C	-	ENSG00000006611	USH1 protein network component harmonin
chr11	17547373	17647150	OTOG	+	ENSG00000188162	otogelin
chr11	17695266	17696994	LINC02729	-	ENSG00000255335	long intergenic non-protein coding RNA 2729
chr11	17719571	17722136	MYOD1	+	ENSG00000129152	myogenic differentiation 1
chr11	17734774	17856804	KCNC1	+	ENSG00000129159	potassium voltage-gated channel subfamily C member 1
chr11	18017564	18042426	TPH1	-	ENSG00000129167	tryptophan hydroxylase 1
chr11	18120955	18138480	MRGPRX3	+	ENSG00000179826	MAS related GPR family member X3
chr11	18172837	18174280	MRGPRX4	+	ENSG00000179817	MAS related GPR family member X4
chr11	18231355	18236802	SAA4	-	ENSG00000148965	serum amyloid A4, constitutive
chr11	18239223	18248643	SAA2	-	ENSG00000134339	serum amyloid A2
chr11	18266260	18269977	SAA1	+	ENSG00000173432	serum amyloid A1
chr11	18412318	18452063	LDHC	+	ENSG00000166796	lactate dehydrogenase C
chr11	18455824	18479601	LDHAL6A	+	ENSG00000166800	lactate dehydrogenase A like 6A
chr11	18529609	18588747	UEVLD	-	ENSG00000151116	UEV and lactate/malate dehyrogenase domains
chr11	18693122	18704785	TMEM86A	+	ENSG00000151117	transmembrane protein 86A
chr11	18704305	18726230	IGSF22	-	ENSG00000179057	immunoglobulin superfamily member 22
chr11	18727928	18792721	PTPN5	-	ENSG00000110786	protein tyrosine phosphatase non-receptor type 5
chr11	18933813	18935002	MRGPRX1	-	ENSG00000170255	MAS related GPR family member X1
chr11	19182030	19210571	CSRP3	-	ENSG00000129170	cysteine and glycine rich protein 3
chr11	19196775	19281426	CSRP3-AS1	+	ENSG00000255308	CSRP3 and E2F8 antisense RNA 1
chr11	19350724	20121601	NAV2	+	ENSG00000166833	neuron navigator 2
chr11	19510890	19519896	NAV2-AS4	-	ENSG00000254622	NAV2 antisense RNA 4
chr11	19575310	19575372	MIR4486	+	ENSG00000265210	microRNA 4486
chr11	19710934	19712619	LOC100126784	-	NA	uncharacterized LOC100126784
chr11	19760004	19760083	MIR4694	-	ENSG00000264309	microRNA 4694
chr11	20043846	20049303	NAV2-AS2	-	ENSG00000254453	NAV2 antisense RNA 2
chr11	20156155	20160475	DBX1	-	ENSG00000109851	developing brain homeobox 1
chr11	20599400	20659285	SLC6A5	+	ENSG00000165970	solute carrier family 6 member 5
chr11	20669551	21575686	NELL1	+	ENSG00000165973	neural EGFL like 1
chr11	21799934	22283357	ANO5	+	ENSG00000171714	anoctamin 5
chr11	22338381	22379503	SLC17A6	+	ENSG00000091664	solute carrier family 17 member 6
chr11	22625509	22813055	GAS2	+	ENSG00000148935	growth arrest specific 2
chr11	23730588	23796970	LINC02726	+	ENSG00000255193	long intergenic non-protein coding RNA 2726
chr11	26188842	26663289	ANO3	+	ENSG00000134343	anoctamin 3
chr11	26285578	26331289	ANO3-AS1	-	NA	ANO3 antisense RNA 1
chr11	26994112	26997087	FIBIN	+	ENSG00000176971	fin bud initiation factor homolog
chr11	27040725	27127809	BBOX1	+	ENSG00000129151	gamma-butyrobetaine hydroxylase 1
chr11	27047186	27220113	BBOX1-AS1	-	ENSG00000254560	BBOX1 antisense RNA 1
chr11	27506830	27698231	BDNF-AS	+	ENSG00000245573	BDNF antisense RNA
chr11	27617626	27634627	LINC00678	-	ENSG00000254934	long intergenic non-protein coding RNA 678
chr11	27654893	27722058	BDNF	-	ENSG00000176697	brain derived neurotrophic factor
chr11	28702607	29064322	LINC02742	+	ENSG00000249867	long intergenic non-protein coding RNA 2742
chr11	30009730	30017030	KCNA4	-	ENSG00000182255	potassium voltage-gated channel subfamily A member 4
chr11	30830369	31369810	DCDC1	-	ENSG00000170959	doublecortin domain containing 1
chr11	31784779	31817961	PAX6	-	ENSG00000007372	paired box 6
chr11	31812307	32002405	PAX6-AS1	+	ENSG00000281880	PAX6 antisense RNA 1
chr11	31826347	31829311	PAUPAR	+	ENSG00000281880	PAX6 upstream antisense RNA
chr11	31812391	32104665	AL035078.4	+	ENSG00000285283	novel protein
chr11	32435518	32458769	WT1-AS	+	ENSG00000183242	WT1 antisense RNA
chr11	32387775	32435885	WT1	-	ENSG00000184937	WT1 transcription factor
chr11	32602246	32794658	CCDC73	-	ENSG00000186714	coiled-coil domain containing 73
chr11	33015876	33033582	DEPDC7	+	ENSG00000121690	DEP domain containing 7
chr11	33376083	33674102	KIAA1549L	+	ENSG00000110427	KIAA1549 like
chr11	33698261	33700801	C11orf91	-	ENSG00000205177	chromosome 11 open reading frame 91
chr11	33774699	33775670	FBXO3-DT	+	ENSG00000254508	FBXO3 divergent transcript
chr11	33813873	33822378	LINC02721	-	ENSG00000255133	long intergenic non-protein coding RNA 2721
chr11	33858576	33892076	LMO2	-	ENSG00000135363	LIM domain only 2
chr11	34150987	34358010	ABTB2	-	ENSG00000166016	ankyrin repeat and BTB domain containing 2
chr11	34478791	34525193	ELF5	-	ENSG00000135374.11	E74 like ETS transcription factor 5
chr11	34621093	34663288	EHF	+	ENSG00000135373	ETS homologous factor
chr11	35138870	35232402	CD44	+	ENSG00000026508	CD44 molecule (Indian blood group)
chr11	35251205	35420063	SLC1A2	-	ENSG00000110436	solute carrier family 1 member 2
chr11	35431823	35530300	PAMR1	-	ENSG00000149090	peptidase domain containing associated with muscle regeneration 1
chr11	35618460	35620865	FJX1	+	ENSG00000179431	four-jointed box kinase 1
chr11	35943981	36232136	LDLRAD3	+	ENSG00000179241	low density lipoprotein receptor class A domain containing 3
chr11	36296288	36465204	PRR5L	+	ENSG00000135362	proline rich 5 like
chr11	36510709	36593156	RAG1	+	ENSG00000166349	recombination activating 1
chr11	36594493	36659290	IFTAP	+	ENSG00000166352	intraflagellar transport associated protein
chr11	40114203	41459773	LRRC4C	-	ENSG00000148948	leucine rich repeat containing 4C
chr11	41518895	41714492	LINC02741	-	ENSG00000255388	long intergenic non-protein coding RNA 2741
chr11	41714534	41857733	LINC01499	+	ENSG00000255171	long intergenic non-protein coding RNA 1499
chr11	41993381	42163851	LINC02745	-	ENSG00000255300	long intergenic non-protein coding RNA 2745
chr11	43559656	43559753	MIR670	+	ENSG00000211568	microRNA 670
chr11	43578889	43856617	HSD17B12	+	ENSG00000149084	hydroxysteroid 17-beta dehydrogenase 12
chr11	43942637	43943878	C11orf96	+	ENSG00000187479	chromosome 11 open reading frame 96
chr11	44260440	44310139	ALX4	-	ENSG00000052850	ALX homeobox 4
chr11	44564427	44620358	CD82	+	ENSG00000085117	CD82 molecule
chr11	44726465	44932423	TSPAN18	+	ENSG00000157570	tetraspanin 18
chr11	44885903	44951306	TP53I11	-	ENSG00000175274	tumor protein p53 inducible protein 11
chr11	44973770	44978028	LINC02685	+	ENSG00000254654	long intergenic non-protein coding RNA 2685
chr11	45095806	45235110	PRDM11	+	ENSG00000019485	PR/SET domain 11
chr11	45240302	45286341	SYT13	-	ENSG00000019505	synaptotagmin 13
chr11	45355371	45367490	LINC02696	+	ENSG00000254427	long intergenic non-protein coding RNA 2696
chr11	45371397	45388511	LINC02687	+	ENSG00000255267	long intergenic non-protein coding RNA 2687
chr11	45647689	45665622	CHST1	-	ENSG00000175264	carbohydrate sulfotransferase 1
chr11	45691704	45691776	MIR7154	-	ENSG00000276639	microRNA 7154
chr11	45722279	45748029	LOC100507384	+	ENSG00000254519	uncharacterized LOC100507384
chr11	45749454	45752279	LINC02690	-	ENSG00000255226	long intergenic non-protein coding RNA 2690
chr11	45771432	45772358	LINC02716	+	ENSG00000205106	long intergenic non-protein coding RNA 2716
chr11	45804072	45813015	SLC35C1	+	ENSG00000181830	solute carrier family 35 member C1
chr11	45885651	45906465	MAPK8IP1	+	ENSG00000121653	mitogen-activated protein kinase 8 interacting protein 1
chr11	45906534	45907271	C11orf94	-	ENSG00000234776	chromosome 11 open reading frame 94
chr11	45909663	45918812	PEX16	-	ENSG00000121680	peroxisomal biogenesis factor 16
chr11	45921621	45929096	LARGE2	+	ENSG00000165905	LARGE xylosyl- and glucuronyltransferase 2
chr11	46256355	46274547	LINC02489	-	ENSG00000255007	long intergenic non-protein coding RNA 2489
chr11	46277662	46321409	CREB3L1	+	ENSG00000157613	cAMP responsive element binding protein 3 like 1
chr11	46332905	46380554	DGKZ	+	ENSG00000149091	diacylglycerol kinase zeta
chr11	46376402	46376484	MIR4688	+	ENSG00000264102	microRNA 4688
chr11	46380756	46383837	MDK	+	ENSG00000110492	midkine
chr11	46677080	46700619	ARHGAP1	-	ENSG00000175220	Rho GTPase activating protein 1
chr11	46719180	46739506	F2	+	ENSG00000180210	coagulation factor II, thrombin
chr11	46846412	46874421	LRP4-AS1	+	ENSG00000247675	LRP4 antisense RNA 1
chr11	46856717	46918642	LRP4	-	ENSG00000134569	LDL receptor related protein 4
chr11	47331406	47352702	MYBPC3	-	ENSG00000134571	myosin binding protein C, cardiac
chr11	47354860	47378576	SPI1	-	ENSG00000066336	Spi-1 proto-oncogene
chr11	47400970	47401042	MIR4487	+	ENSG00000264583	microRNA 4487
chr11	47407132	47416496	SLC39A13	+	ENSG00000165915	solute carrier family 39 member 13
chr11	47437764	47449143	RAPSN	-	ENSG00000165917	receptor associated protein of the synapse
chr11	47586678	47589194	FAM180B	+	ENSG00000196666.6	family with sequence similarity 180 member B
chr11	47589667	47594411	C1QTNF4	-	ENSG00000172247	C1q and TNF related 4
chr11	47980558	48170841	PTPRJ	+	ENSG00000149177	protein tyrosine phosphatase receptor type J
chr11	48306223	48307152	OR4S1	+	ENSG00000176555	olfactory receptor family 4 subfamily S member 1
chr11	49145092	49208638	FOLH1	-	ENSG00000086205	folate hydrolase 1
chr11	55819607	55820597	OR5D18	+	ENSG00000186119	olfactory receptor family 5 subfamily D member 18
chr11	57181747	57191717	LRRC55	+	ENSG00000183908	leucine rich repeat containing 55
chr11	57233577	57237314	APLNR	-	ENSG00000134817	apelin receptor
chr11	57338352	57372396	P2RX3	+	ENSG00000109991	purinergic receptor P2X 3
chr11	57376769	57381150	PRG3	-	ENSG00000156575	proteoglycan 3, pro eosinophil major basic protein 2
chr11	57387365	57424059	AP000781.2	-	ENSG00000254979	novel protein
chr11	57386780	57424059	PRG2	-	ENSG00000186652	proteoglycan 2, pro eosinophil major basic protein
chr11	57406954	57427580	SLC43A3	-	ENSG00000134802	solute carrier family 43 member 3
chr11	57460528	57477534	RTN4RL2	+	ENSG00000186907	reticulon 4 receptor like 2
chr11	57484534	57515780	SLC43A1	-	ENSG00000149150	solute carrier family 43 member 1
chr11	57542641	57550274	SMTNL1	+	ENSG00000214872	smoothelin like 1
chr11	57597387	57614853	SERPING1	+	ENSG00000149131	serpin family G member 1
chr11	57641198	57641286	MIR130A	+	ENSG00000208009	microRNA 130a
chr11	57648992	57661865	CLP1	+	ENSG00000172409	cleavage and polyadenylation factor I subunit 1
chr11	58023881	58181616	OR9Q1	+	ENSG00000186509	olfactory receptor family 9 subfamily Q member 1
chr11	58190434	58191518	OR9Q2	+	ENSG00000186513	olfactory receptor family 9 subfamily Q member 2
chr11	58227882	58228918	OR10Q1	-	ENSG00000180475	olfactory receptor family 10 subfamily Q member 1
chr11	58266792	58268260	OR10W1	-	ENSG00000172772	olfactory receptor family 10 subfamily W member 1
chr11	58640426	58731974	GLYAT	-	ENSG00000149124	glycine-N-acyltransferase
chr11	58834065	58904215	GLYATL2	-	ENSG00000156689	glycine-N-acyltransferase like 2
chr11	58905398	59043527	GLYATL1	+	ENSG00000166840	glycine-N-acyltransferase like 1
chr11	59171430	59208588	DTX4	+	ENSG00000110042	deltex E3 ubiquitin ligase 4
chr11	59208510	59212927	MPEG1	-	ENSG00000197629	macrophage expressed 1
chr11	59443144	59444194	OR5A1	+	ENSG00000172320	olfactory receptor family 5 subfamily A member 1
chr11	59456938	59457991	OR4D6	+	ENSG00000166884	olfactory receptor family 4 subfamily D member 6
chr11	59473315	59479361	OR4D10	+	ENSG00000254466	olfactory receptor family 4 subfamily D member 10
chr11	59713456	59805882	STX3	+	ENSG00000166900	syntaxin 3
chr11	59852800	59866489	TCN1	-	ENSG00000134827	transcobalamin 1
chr11	59878809	59896481	OOSP3	+	ENSG00000285231	oocyte secreted protein family member 3
chr11	59938432	59957480	OOSP1	+	ENSG00000284873	oocyte secreted protein 1
chr11	59978020	60031077	OOSP4B	+	ENSG00000255393	oocyte secreted protein family member 4B
chr11	60040409	60048044	OOSP2	+	ENSG00000149507	oocyte secreted protein 2
chr11	60056587	60071115	MS4A3	+	ENSG00000149516	membrane spanning 4-domains A3
chr11	60088261	60098467	MS4A2	+	ENSG00000149534	membrane spanning 4-domains A2
chr11	60172014	60184666	MS4A6A	-	ENSG00000110077	membrane spanning 4-domains A6A
chr11	60185702	60317944	MS4A4A	+	ENSG00000110079	membrane spanning 4-domains A4A
chr11	60200270	60243137	MS4A4E	-	ENSG00000214787	membrane spanning 4-domains A4E
chr11	60334831	60396596	MS4A6E	+	ENSG00000166926	membrane spanning 4-domains A6E
chr11	60378485	60395951	MS4A7	+	ENSG00000166927	membrane spanning 4-domains A7
chr11	60378530	60417756	MS4A14	+	ENSG00000166928	membrane spanning 4-domains A14
chr11	60455752	60470760	MS4A1	+	ENSG00000156738	membrane spanning 4-domains A1
chr11	60492778	60507430	MS4A12	+	ENSG00000071203	membrane spanning 4-domains A12
chr11	60515392	60542721	MS4A13	+	ENSG00000204979	membrane spanning 4-domains A13
chr11	60615729	60687267	LINC00301	+	ENSG00000181995	long intergenic non-protein coding RNA 301
chr11	60699585	60715807	MS4A8	+	ENSG00000166959	membrane spanning 4-domains A8
chr11	60729304	60744212	MS4A18	+	ENSG00000214782	membrane spanning 4-domains A18
chr11	60756867	60776733	MS4A15	+	ENSG00000166961	membrane spanning 4-domains A15
chr11	60785333	60801305	MS4A10	+	ENSG00000172689	membrane spanning 4-domains A10
chr11	60850933	60855950	PTGDR2	-	ENSG00000183134	prostaglandin D2 receptor 2
chr11	60867562	60875693	ZP1	+	ENSG00000149506	zona pellucida glycoprotein 1
chr11	60914158	60923443	TMEM109	+	ENSG00000110108	transmembrane protein 109
chr11	60924463	60937159	TMEM132A	+	ENSG00000006118	transmembrane protein 132A
chr11	60937084	60952530	SLC15A3	-	ENSG00000110446	solute carrier family 15 member 3
chr11	60971680	61020377	CD6	+	ENSG00000013725	CD6 molecule
chr11	61258286	61295316	VWCE	-	ENSG00000167992	von Willebrand factor C and EGF domains
chr11	61508596	61508657	MIR4488	+	ENSG00000266006	microRNA 4488
chr11	61508749	61511018	LRRC10B	+	ENSG00000204950	leucine rich repeat containing 10B
chr11	61513714	61581148	SYT7	-	ENSG00000011347	synaptotagmin 7
chr11	61588442	61607550	LOC101927495	+	ENSG00000250230	uncharacterized LOC101927495
chr11	61680391	61747001	DAGLA	+	ENSG00000134780	diacylglycerol lipase alpha
chr11	61746493	61757655	MYRF-AS1	-	ENSG00000124915	MYRF antisense RNA 1
chr11	61752636	61788518	MYRF	+	ENSG00000124920	myelin regulatory factor
chr11	61815161	61815240	MIR1908	-	ENSG00000284416	microRNA 1908
chr11	61799627	61829318	FADS1	-	ENSG00000149485	fatty acid desaturase 1
chr11	61792980	61867354	FADS2	+	ENSG00000134824	fatty acid desaturase 2
chr11	61878216	61878278	MIR6746	-	ENSG00000277892	microRNA 6746
chr11	61873519	61892051	FADS3	-	ENSG00000221968	fatty acid desaturase 3
chr11	61897301	61920269	RAB3IL1	-	ENSG00000167994	RAB3A interacting protein like 1
chr11	61950063	61965515	BEST1	+	ENSG00000167995	bestrophin 1
chr11	62123998	62153169	INCENP	+	ENSG00000149503	inner centromere protein
chr11	62190216	62193539	SCGB1D1	+	ENSG00000168515	secretoglobin family 1D member 1
chr11	62208673	62213943	SCGB2A1	+	ENSG00000124939	secretoglobin family 2A member 1
chr11	62242239	62244812	SCGB1D2	+	ENSG00000124935	secretoglobin family 1D member 2
chr11	62270158	62273160	SCGB2A2	+	ENSG00000110484	secretoglobin family 2A member 2
chr11	62296281	62299075	SCGB1D4	-	ENSG00000197745	secretoglobin family 1D member 4
chr11	62337448	62393412	ASRGL1	+	ENSG00000162174	asparaginase and isoaspartyl peptidase 1
chr11	62405103	62423195	SCGB1A1	+	ENSG00000149021	secretoglobin family 1A member 1
chr11	62433542	62556235	AHNAK	-	ENSG00000124942	AHNAK nucleoprotein
chr11	62602218	62612765	EML3	-	ENSG00000149499	EMAP like 3
chr11	62686406	62689530	LRRN4CL	-	ENSG00000177363	LRRN4 C-terminal like
chr11	62832234	62834043	LOC105369332	+	ENSG00000256690	uncharacterized LOC105369332
chr11	62908679	62921807	CHRM1	-	ENSG00000168539	cholinergic receptor muscarinic 1
chr11	62936385	62984983	SLC22A6	-	ENSG00000197901	solute carrier family 22 member 6
chr11	62989154	63015841	SLC22A8	-	ENSG00000149452	solute carrier family 22 member 8
chr11	63079940	63144221	SLC22A24	-	ENSG00000197658	solute carrier family 22 member 24
chr11	63137867	63369718	SLC22A10	+	ENSG00000184999	solute carrier family 22 member 10
chr11	63461404	63491194	PLAAT5	-	ENSG00000168004	phospholipase A and acyltransferase 5
chr11	63506084	63516774	LGALS12	+	ENSG00000133317	galectin 12
chr11	63536808	63546462	PLAAT4	+	ENSG00000133321	phospholipase A and acyltransferase 4
chr11	63573195	63616883	PLAAT3	-	ENSG00000176485	phospholipase A and acyltransferase 3
chr11	63759892	63768775	C11orf95	-	ENSG00000188070	chromosome 11 open reading frame 95
chr11	63813456	63827716	SPINDOC	+	ENSG00000168005	spindlin interactor and repressor of chromatin binding
chr11	63911230	63917164	RCOR2	-	ENSG00000167771	REST corepressor 2
chr11	63938959	63957319	NAA40	+	ENSG00000110583	N(alpha)-acetyltransferase 40, NatD catalytic subunit
chr11	63974620	64001811	OTUB1	+	ENSG00000167770	OTU deubiquitinase, ubiquitin aldehyde binding 1
chr11	63998558	64166113	MACROD1	-	ENSG00000133315	mono-ADP ribosylhydrolase 1
chr11	64103188	64119173	FLRT1	+	ENSG00000126500	fibronectin leucine rich transmembrane protein 1
chr11	64206678	64223886	FERMT3	+	ENSG00000149781	fermitin family member 3
chr11	64225941	64230219	NUDT22	+	ENSG00000149761	nudix hydrolase 22
chr11	64234538	64238793	VEGFB	+	ENSG00000173511	vascular endothelial growth factor B
chr11	64251523	64269150	PLCB3	+	ENSG00000149782	phospholipase C beta 3
chr11	64291302	64300031	KCNK4	+	ENSG00000182450	potassium two pore domain channel subfamily K member 4
chr11	64291704	64304769	KCNK4-TEX40	+	ENSG00000257069	KCNK4-TEX40 readthrough
chr11	64300358	64304770	CATSPERZ	+	ENSG00000219435	catsper channel auxiliary subunit zeta
chr11	64340204	64357534	CCDC88B	+	ENSG00000168071	coiled-coil domain containing 88B
chr11	64341849	64341904	MIR7155	-	ENSG00000278359	microRNA 7155
chr11	64359148	64372215	RPS6KA4	+	ENSG00000162302	ribosomal protein S6 kinase A4
chr11	64394342	64395831	LINC02723	-	ENSG00000231680	long intergenic non-protein coding RNA 2723
chr11	64449074	64451657	LINC02724	+	ENSG00000181908	long intergenic non-protein coding RNA 2724
chr11	64555690	64572875	SLC22A11	+	ENSG00000168065	solute carrier family 22 member 11
chr11	64590641	64602353	SLC22A12	+	ENSG00000197891	solute carrier family 22 member 12
chr11	64606174	64723197	NRXN2	-	ENSG00000110076	neurexin 2
chr11	64646399	64659681	NRXN2-AS1	+	ENSG00000237410	NRXN2 antisense RNA 1
chr11	64726911	64745456	RASGRP2	-	ENSG00000068831	RAS guanyl releasing protein 2
chr11	64746389	64759974	PYGM	-	ENSG00000068976	glycogen phosphorylase, muscle associated
chr11	64784918	64803241	MAP4K2	-	ENSG00000168067	mitogen-activated protein kinase kinase kinase kinase 2
chr11	64823052	64844653	CDC42BPG	-	ENSG00000171219	CDC42 binding protein kinase gamma
chr11	64851642	64888296	EHD1	-	ENSG00000110047	EH domain containing 1
chr11	64917599	64934475	PPP2R5B	+	ENSG00000068971	protein phosphatase 2 regulatory subunit B'beta
chr11	64934471	64935893	GPHA2	-	ENSG00000149735	glycoprotein hormone subunit alpha 2
chr11	64937517	64972108	MAJIN	-	ENSG00000168070	membrane anchored junction protein
chr11	64987945	64997018	BATF2	-	ENSG00000168062	basic leucine zipper ATF-like transcription factor 2
chr11	65040901	65044828	SAC3D1	+	ENSG00000168061	SAC3 domain containing 1
chr11	65044818	65058553	NAALADL1	-	ENSG00000168060	N-acetylated alpha-linked acidic dipeptidase like 1
chr11	65066300	65084164	CDCA5	-	ENSG00000146670	cell division cycle associated 5
chr11	65129916	65129978	MIR6751	-	ENSG00000284489	microRNA 6751
chr11	65261920	65326543	POLA2	+	ENSG00000014138	DNA polymerase alpha 2, accessory subunit
chr11	65314866	65322417	CDC42EP2	+	ENSG00000149798	CDC42 effector protein 2
chr11	65261928	65326543	AP000944.5	+	ENSG00000285816	novel protein, POLA2-CDC42EP2 readthrough
chr11	65354751	65357613	TIGD3	+	ENSG00000173825	tigger transposable element derived 3
chr11	65375192	65383701	SLC25A45	-	ENSG00000162241	solute carrier family 25 member 45
chr11	65386621	65413525	FRMD8	+	ENSG00000126391	FERM domain containing 8
chr11	65525077	65538704	SCYL1	+	ENSG00000142186	SCY1 like pseudokinase 1
chr11	65538805	65558930	LTBP3	-	ENSG00000168056	latent transforming growth factor beta binding protein 3
chr11	65576046	65592650	EHBP1L1	+	ENSG00000173442	EH domain binding protein 1 like 1
chr11	65592855	65595996	KCNK7	-	ENSG00000173338	potassium two pore domain channel subfamily K member 7
chr11	65597756	65615382	MAP3K11	-	ENSG00000173327	mitogen-activated protein kinase kinase kinase 11
chr11	65638101	65650918	SIPA1	+	ENSG00000213445	signal-induced proliferation-associated 1
chr11	65649192	65649253	MIR4489	+	ENSG00000265874	microRNA 4489
chr11	65773898	65780976	AP5B1	-	ENSG00000254470	adaptor related protein complex 5 subunit beta 1
chr11	65787063	65797214	OVOL1	+	ENSG00000172818	ovo like transcriptional repressor 1
chr11	65789051	65790868	OVOL1-AS1	-	ENSG00000255120	OVOL1 antisense RNA 1
chr11	65833834	65856896	SNX32	+	ENSG00000172803	sorting nexin 32
chr11	65823022	65862026	CFL1	-	ENSG00000172757	cofilin 1
chr11	65879837	65883741	CTSW	+	ENSG00000172543	cathepsin W
chr11	65890673	65891635	CCDC85B	+	ENSG00000175602	coiled-coil domain containing 85B
chr11	65892049	65900573	FOSL1	-	ENSG00000175592	FOS like 1, AP-1 transcription factor subunit
chr11	65916810	65919062	C11orf68	-	ENSG00000175573	chromosome 11 open reading frame 68
chr11	65945445	65959963	TSGA10IP	+	ENSG00000175513	testis specific 10 interacting protein
chr11	65961728	65980137	SART1	+	ENSG00000175467	spliceosome associated factor 1, recruiter of U4/U6.U5 tri-snRNP
chr11	66016752	66026479	CATSPER1	-	ENSG00000175294	cation channel sperm associated 1
chr11	66040765	66049161	GAL3ST3	-	ENSG00000175229	galactose-3-O-sulfotransferase 3
chr11	66268590	66277492	RAB1B	+	ENSG00000174903	RAB1B, member RAS oncogene family
chr11	66278175	66285301	CNIH2	+	ENSG00000174871	cornichon family AMPA receptor auxiliary protein 2
chr11	66291894	66296664	TMEM151A	+	ENSG00000179292	transmembrane protein 151A
chr11	66314494	66317044	CD248	-	ENSG00000174807	CD248 molecule
chr11	66330241	66336840	RIN1	-	ENSG00000174791	Ras and Rab interactor 1
chr11	66337333	66345125	BRMS1	-	ENSG00000174744	BRMS1 transcriptional repressor and anoikis regulator
chr11	66421004	66426707	NPAS4	+	ENSG00000174576	neuronal PAS domain protein 4
chr11	66435075	66466738	MRPL11	-	ENSG00000174547	mitochondrial ribosomal protein L11
chr11	66466327	66477337	PELI3	+	ENSG00000174516	pellino E3 ubiquitin protein ligase family member 3
chr11	66480013	66509657	DPP3	+	ENSG00000254986	dipeptidyl peptidase 3
chr11	66520637	66546235	ZDHHC24	-	ENSG00000174165	zinc finger DHHC-type containing 24
chr11	66563464	66568841	CTSF	-	ENSG00000174080	cathepsin F
chr11	66682497	66729226	SPTBN2	-	ENSG00000173898	spectrin beta, non-erythrocytic 2
chr11	66842835	66846552	RCE1	+	ENSG00000173653	Ras converting CAAX endopeptidase 1
chr11	66856647	66860475	LRFN4	+	ENSG00000173621	leucine rich repeat and fibronectin type III domain containing 4
chr11	66848417	66958386	PC	-	ENSG00000173599	pyruvate carboxylase
chr11	66934434	66934506	MIR3163	-	ENSG00000266423	microRNA 3163
chr11	66975277	66977004	C11orf86	+	ENSG00000173237	chromosome 11 open reading frame 86
chr11	67006778	67050863	SYT12	+	ENSG00000173227	synaptotagmin 12
chr11	67045643	67045708	MIR6860	+	ENSG00000283326	microRNA 6860
chr11	67056847	67072017	RHOD	+	ENSG00000173156	ras homolog family member D
chr11	67350772	67373584	POLD4	-	ENSG00000175482	DNA polymerase delta 4, accessory subunit
chr11	67317871	67398410	RAD9A	+	ENSG00000172613	RAD9 checkpoint clamp component A
chr11	67364168	67374177	CLCF1	-	ENSG00000175505	cardiotrophin like cytokine factor 1
chr11	67403915	67410089	TBC1D10C	+	ENSG00000175463	TBC1 domain family member 10C
chr11	67415361	67425607	CARNS1	+	ENSG00000172508	carnosine synthase 1
chr11	67398183	67421183	PPP1CA	-	ENSG00000172531	protein phosphatase 1 catalytic subunit alpha
chr11	67435510	67443821	CORO1B	-	ENSG00000172725	coronin 1B
chr11	67452415	67460313	CABP4	+	ENSG00000175544	calcium binding protein 4
chr11	67451301	67452729	GPR152	-	ENSG00000175514	G protein-coupled receptor 152
chr11	67461710	67469272	TMEM134	-	ENSG00000172663	transmembrane protein 134
chr11	67490245	67490315	MIR6752	+	ENSG00000276769	microRNA 6752
chr11	67491768	67506263	PITPNM1	-	ENSG00000110697	phosphatidylinositol transfer protein membrane associated 1
chr11	67518912	67524517	CABP2	-	ENSG00000167791	calcium binding protein 2
chr11	67583595	67586656	GSTP1	+	ENSG00000084207	glutathione S-transferase pi 1
chr11	67605653	67612554	NDUFV1	+	ENSG00000167792	NADH:ubiquinone oxidoreductase core subunit V1
chr11	67602880	67606706	C11orf72	-	ENSG00000184224	chromosome 11 open reading frame 72 (putative)
chr11	67627938	67629937	NUDT8	-	ENSG00000167799	nudix hydrolase 8
chr11	67631303	67639560	TBX10	-	ENSG00000167800	T-box transcription factor 10
chr11	67642555	67650730	ACY3	-	ENSG00000132744	aminoacylase 3
chr11	67991100	68004982	UNC93B1	-	ENSG00000110057	unc-93 homolog B1, TLR signaling regulator
chr11	68008578	68029282	ALDH3B1	+	ENSG00000006534	aldehyde dehydrogenase 3 family member B1
chr11	68039025	68050895	TCIRG1	+	ENSG00000110719	T cell immune regulator 1, ATPase H+ transporting V0 subunit a3
chr11	68044794	68044957	MIR6753	+	ENSG00000275022	microRNA 6753
chr11	68261338	68272001	C11orf24	-	ENSG00000171067	chromosome 11 open reading frame 24
chr11	68312591	68449275	LRP5	+	ENSG00000162337	LDL receptor related protein 5
chr11	68683779	68691175	GAL	+	ENSG00000069482	galanin and GMAP prepropeptide
chr11	68707440	68751520	TESMIN	-	ENSG00000132749	testis expressed metallothionein like protein
chr11	68980021	68980986	MRGPRD	-	ENSG00000172938	MAS related GPR family member D
chr11	69012283	69018447	MRGPRF-AS1	+	ENSG00000256508	MRGPRF antisense RNA 1
chr11	69048932	69136316	TPCN2	+	ENSG00000162341	two pore segment channel 2
chr11	69072915	69162440	SMIM38	+	ENSG00000284713	small integral membrane protein 38
chr11	69083176	69083258	MIR3164	+	ENSG00000265539	microRNA 3164
chr11	69147228	69171564	LOC338694	-	ENSG00000261070	uncharacterized LOC338694
chr11	69294151	69367726	MYEOV	+	ENSG00000172927	myeloma overexpressed
chr11	69425690	69429621	LOC102724265	+	ENSG00000255980	uncharacterized LOC102724265
chr11	69475567	69481545	LINC02747	-	ENSG00000255774	long intergenic non-protein coding RNA 2747
chr11	69481662	69494952	LINC01488	+	NA	long intergenic non-protein coding RNA 1488
chr11	69653076	69675416	LTO1	-	ENSG00000149716	LTO1 maturation factor of ABCE1
chr11	69698238	69704022	FGF19	-	ENSG00000162344	fibroblast growth factor 19
chr11	69771022	69775341	FGF4	-	ENSG00000075388	fibroblast growth factor 4
chr11	69809968	69819416	FGF3	-	ENSG00000186895	fibroblast growth factor 3
chr11	70072434	70075433	LINC02584	-	NA	long intergenic non-protein coding RNA 2584
chr11	70078302	70189528	ANO1	+	ENSG00000131620	anoctamin 1
chr11	70398404	70436584	CTTN	+	ENSG00000085733	cortactin
chr11	70467856	71252577	SHANK2	-	ENSG00000162105	SH3 and multiple ankyrin repeat domains 2
chr11	70603304	70604859	AP001271.2	+	ENSG00000279459	TEC
[truncated: 9,485 more rows]

## Sheet: Table S5
SUZ12 Peak Genes
Chr	Gene Start	Gene End	Gene Symbol	Gene strand	Ensembl ID	Gene description
chr1	919365	918516	LINC02593	-	ENSG00000223764	long intergenic non-protein coding RNA 2593
chr1	926428	942081	SAMD11	+	ENSG00000187634	sterile alpha motif domain containing 11
chr1	946703	956809	NOC2L	-	ENSG00000188976	NOC2 like nucleolar associated transcriptional repressor
chr1	963084	963219	KLHL17	+	ENSG00000187961	kelch like family member 17
chr1	968982	973365	PLEKHN1	+	ENSG00000187583	pleckstrin homology domain containing N1
chr1	977704	979593	PERM1	-	ENSG00000187642	PPARGC1 and ESRR induced regulator, muscle 1
chr1	1001462	997672	HES4	-	ENSG00000188290	hes family bHLH transcription factor 4
chr1	1003638	1012040	ISG15	+	ENSG00000187608	ISG15 ubiquitin like modifier
chr1	1022620	1053618	AGRN	+	ENSG00000188157	agrin
chr1	1073467	1071806	RNF223	-	ENSG00000237330	ring finger protein 223
chr1	1084318	1113861	C1orf159	-	ENSG00000131591	chromosome 1 open reading frame 159
chr1	1139517	1141556	LINC01342	+	ENSG00000223823	long intergenic non-protein coding RNA 1342
chr1	1170363	1165452	MIR200A	+	ENSG00000207607	microRNA 200a
chr1	1171505	1166587	MIR429	+	ENSG00000198976	microRNA 429
chr1	1176380	1195436	TTLL10	+	ENSG00000162571	tubulin tyrosine ligase like 10
chr1	1206008	1204092	TNFRSF18	-	ENSG00000186891	TNF receptor superfamily member 18
chr1	1213840	1211653	TNFRSF4	-	ENSG00000186827	TNF receptor superfamily member 4
chr1	1219408	1229567	SDF4	-	ENSG00000078808	stromal cell derived factor 4
chr1	1244946	1244222	C1QTNF12	-	ENSG00000184163	C1q and TNF related 12
chr1	1256409	1271364	UBE2J2	-	ENSG00000160087	ubiquitin conjugating enzyme E2 J2
chr1	1282936	1289529	SCNN1D	+	ENSG00000162572	sodium channel epithelial 1 delta subunit
chr1	1294890	1307109	ACAP3	-	ENSG00000131584	ArfGAP with coiled-coil, ankyrin repeat and PH domains 3
chr1	1298610	1293670	MIR6726	-	ENSG00000278073	microRNA 6726
chr1	1311097	1309177	PUSL1	+	ENSG00000169972	pseudouridine synthase like 1
chr1	1314085	1322187	INTS11	-	ENSG00000127054	integrator complex subunit 11
chr1	1315002	1310066	MIR6727	-	ENSG00000283712	microRNA 6727
chr1	1327256	1326396	CPTP	+	ENSG00000224051	ceramide-1-phosphate transfer protein
chr1	1333780	1332814	TAS1R3	+	ENSG00000169962	taste 1 receptor member 3
chr1	1337776	1346918	DVL1	-	ENSG00000107404	dishevelled segment polarity protein 1
chr1	1342150	1337208	MIR6808	-	ENSG00000284372	microRNA 6808
chr1	1355189	1359277	MXRA8	-	ENSG00000162576	matrix remodeling associated 8
chr1	1376230	1372995	AURKAIP1	-	ENSG00000175756	aurora kinase A interacting protein 1
chr1	1388211	1396835	CCNL2	-	ENSG00000221978	cyclin L2
chr1	1402020	1399546	MRPL20-AS1	+	ENSG00000224870	MRPL20 antisense RNA 1
chr1	1404409	1404793	MRPL20	-	ENSG00000242485	mitochondrial ribosomal protein L20
chr1	1420920	1419269	ANKRD65	-	ENSG00000235098	ankyrin repeat domain 65
chr1	1428628	1425287	TMEM88B	+	ENSG00000205116	transmembrane protein 88B
chr1	1433039	1432073	LINC01770	-	NA	long intergenic non-protein coding RNA 1770
chr1	1437361	1440382	VWA1	+	ENSG00000179403	von Willebrand factor A domain containing 1
chr1	1474265	1495348	ATAD3B	+	ENSG00000160072	ATPase family AAA domain containing 3B
chr1	1514662	1532185	ATAD3A	+	ENSG00000197785	ATPase family AAA domain containing 3A
chr1	1537278	1538124	TMEM240	-	ENSG00000205090	transmembrane protein 240
chr1	1544173	1572363	SSU72	-	ENSG00000160075	SSU72 homolog, RNA polymerase II CTD phosphatase
chr1	1600512	1597635	FNDC10	-	ENSG00000228594	fibronectin type III domain containing 10
chr1	1617915	1628110	MIB2	+	ENSG00000197530	mindbomb E3 ubiquitin protein ligase 2
chr1	1634663	1632763	MMP23B	+	ENSG00000189409	matrix metallopeptidase 23B
chr1	1662029	1690295	SLC35E2B	-	ENSG00000189339	solute carrier family 35 member E2B
chr1	1727338	1743499	SLC35E2A	-	ENSG00000215790	solute carrier family 35 member E2A
chr1	1753732	1777957	NADK	-	ENSG00000008130	NAD kinase
chr1	1787785	1888617	GNB1	-	ENSG00000078369	G protein subunit beta 1
chr1	1917608	1914796	CALML6	+	ENSG00000169885	calmodulin like 6
chr1	1920090	1916779	TMEM52	-	ENSG00000178821	transmembrane protein 52
chr1	1924451	2001337	CFAP74	-	ENSG00000142609	cilia and flagella associated protein 74
chr1	2021829	2028258	GABRD	+	ENSG00000187730	gamma-aminobutyric acid type A receptor delta subunit
chr1	2052911	2182895	PRKCZ	+	ENSG00000067606	protein kinase C zeta
chr1	2184294	2181889	PRKCZ-AS1	-	ENSG00000182873	PRKCZ antisense RNA 1
chr1	2186961	2210220	FAAP20	-	ENSG00000162585	FA core complex associated protein 20
chr1	2230819	2307713	SKI	+	ENSG00000157933	SKI proto-oncogene
chr1	2323753	2389207	MORN1	-	ENSG00000116151	MORN repeat containing 1
chr1	2406464	2411297	PEX10	-	ENSG00000157911	peroxisomal biogenesis factor 10
chr1	2428480	2503032	PLCH2	+	ENSG00000149527	phospholipase C eta 2
chr1	2638476	2799217	TTC34	-	ENSG00000215912	tetratricopeptide repeat domain 34
chr1	3023967	3020403	ACTRT2	+	ENSG00000169717	actin related protein T2
chr1	3062115	3065937	PRDM16-DT	-	ENSG00000177133	PRDM16 divergent transcript
chr1	3071668	3436121	PRDM16	+	ENSG00000142611	PR/SET domain 16
chr1	3130475	3125535	MIR4251	+	ENSG00000283572	microRNA 4251
chr1	3457165	3478613	ARHGEF16	+	ENSG00000130762	Rho guanine nucleotide exchange factor 16
chr1	3490451	3609008	MEGF6	-	ENSG00000162591	multiple EGF like domains 6
chr1	3563195	3558290	MIR551A	-	ENSG00000207776	microRNA 551a
chr1	3633267	3650261	WRAP73	-	ENSG00000116213	WD repeat containing, antisense to TP73
chr1	3655016	3733701	TP73	+	ENSG00000078900	tumor protein p73
chr1	3738011	3744873	TP73-AS1	-	ENSG00000227372	TP73 antisense RNA 1
chr1	3748960	3769145	CCDC27	+	ENSG00000162592	coiled-coil domain containing 27
chr1	3775155	3773482	SMIM1	+	ENSG00000235169	small integral membrane protein 1 (Vel blood group)
chr1	3781059	3793998	LRRC47	-	ENSG00000130764	leucine rich repeat containing 47
chr1	3814586	3854896	CEP104	-	ENSG00000116198	centrosomal protein 104
chr1	3859767	3882929	DFFB	+	ENSG00000169598	DNA fragmentation factor subunit beta
chr1	3891625	3897793	C1orf174	-	ENSG00000198912	chromosome 1 open reading frame 174
chr1	3902852	3914725	LINC01134	+	ENSG00000236423	long intergenic non-protein coding RNA 1134
chr1	3942986	3952762	LINC01346	+	NA	long intergenic non-protein coding RNA 1346
chr1	3947047	3946524	LINC01345	-	ENSG00000226374	long intergenic non-protein coding RNA 1345
chr1	4414527	4422189	LINC01777	+	ENSG00000235054	long intergenic non-protein coding RNA 1777
chr1	4573981	4591516	LINC01646	+	ENSG00000232596	long intergenic non-protein coding RNA 1646
chr1	4657109	4790034	AJAP1	+	ENSG00000196581	adherens junctions associated protein 1
chr1	5865172	5860241	MIR4689	-	ENSG00000264101	microRNA 4689
chr1	5865311	5989973	NPHP4	-	ENSG00000131697	nephrocystin 4
chr1	5993427	6098693	KCNAB2	+	ENSG00000069424	potassium voltage-gated channel subfamily A regulatory beta subunit 2
chr1	6104287	6177821	CHD5	-	ENSG00000116254	chromodomain helicase DNA binding protein 5
chr1	6187520	6206889	RPL22	-	ENSG00000116251	ribosomal protein L22
chr1	6207975	6218799	RNF207	+	ENSG00000158286	ring finger protein 207
chr1	6237192	6236944	LINC00337	+	NA	long intergenic non-protein coding RNA 337
chr1	6246679	6243078	HES3	+	ENSG00000173673	hes family bHLH transcription factor 3
chr1	6249853	6258598	GPR153	-	ENSG00000158292	G protein-coupled receptor 153
chr1	6266769	6391891	ACOT7	-	ENSG00000097021	acyl-CoA thioesterase 7
chr1	6414918	6422170	HES2	-	ENSG00000069812	hes family bHLH transcription factor 2
chr1	6427276	6458867	ESPN	+	ENSG00000187017	espin
chr1	6463286	6463675	TNFRSF25	-	ENSG00000215788	TNF receptor superfamily member 25
chr1	6469622	6517574	PLEKHG5	-	ENSG00000171680	pleckstrin homology and RhoGEF domain containing G5
chr1	6557807	6577255	TAS1R1	+	ENSG00000173662	taste 1 receptor member 1
chr1	6582494	6586780	ZBTB48	+	ENSG00000204859	zinc finger and BTB domain containing 48
chr1	6593224	6612107	KLHL21	-	ENSG00000162413	kelch like family member 21
chr1	6616231	6621530	PHF13	+	ENSG00000116273	PHD finger protein 13
chr1	6627366	6633086	THAP3	+	ENSG00000041988	THAP domain containing 3
chr1	6636668	6699424	DNAJC11	-	ENSG00000007923	DnaJ heat shock protein family (Hsp40) member C11
chr1	6787954	7767206	CAMTA1	+	ENSG00000171735	calmodulin binding transcription activator 1
chr1	7384987	7387254	CAMTA1-AS2	-	ENSG00000237728	CAMTA1 antisense RNA 2
chr1	7773796	7778932	VAMP3	+	ENSG00000049245	vesicle associated membrane protein 3
chr1	7918371	7940665	TNFRSF9	-	ENSG00000049249	TNF receptor superfamily member 9
chr1	7956791	7983005	PARK7	+	ENSG00000116288	Parkinsonism associated deglycase
chr1	8006904	8023809	ERRFI1	-	ENSG00000116285	ERBB receptor feedback inhibitor 1
chr1	8204018	8212710	LINC01714	+	ENSG00000227634	long intergenic non-protein coding RNA 1714
chr1	8320326	8341667	SLC45A1	+	ENSG00000162426	solute carrier family 45 member 1
chr1	8354897	8846421	RERE	-	ENSG00000142599	arginine-glutamic acid dipeptide repeats
chr1	8881335	8877394	ENO1-AS1	+	ENSG00000230679	ENO1 antisense RNA 1
chr1	9005800	9023845	SLC2A7	-	ENSG00000197241	solute carrier family 2 member 7
chr1	9037606	9085978	SLC2A5	-	ENSG00000142583	solute carrier family 2 member 5
chr1	9102805	9126602	GPR157	-	ENSG00000180758	G protein-coupled receptor 157
chr1	9150511	9196406	MIR34AHG	-	ENSG00000228526	MIR34A host gene
chr1	9154168	9149277	MIR34A	-	ENSG00000284357	microRNA 34a
chr1	9184504	9193784	LNCTAM34A	+	ENSG00000234546	long non coding transcriptional activator of miR34a
chr1	9237274	9268837	H6PD	+	ENSG00000049239	hexose-6-phosphate dehydrogenase/glucose 1-dehydrogenase
chr1	9295394	9367032	SPSB1	+	ENSG00000171621	splA/ryanodine receptor domain and SOCS box containing 1
chr1	9591411	9612377	TMEM201	+	ENSG00000188807	transmembrane protein 201
chr1	9654231	9726614	PIK3CD	+	ENSG00000171608	phosphatidylinositol-4,5-bisphosphate 3-kinase catalytic subunit delta
chr1	9731426	9821484	CLSTN1	-	ENSG00000171603	calsyntenin 1
chr1	9850776	9907836	CTNNBIP1	-	ENSG00000178585	catenin beta interacting protein 1
chr1	9999706	10013521	RBP7	+	ENSG00000162444	retinol binding protein 7
chr1	10035332	10178739	UBE4B	+	ENSG00000130939	ubiquitination factor E4B
chr1	10213070	10379103	KIF1B	+	ENSG00000054523	kinesin family member 1B
chr1	10401092	10418011	PGD	+	ENSG00000142657	phosphogluconate dehydrogenase
chr1	10432602	10449653	CENPS-CORT	+	ENSG00000251503	CENPS-CORT readthrough
chr1	10459022	10470029	DFFA	-	ENSG00000160049	DNA fragmentation factor subunit alpha
chr1	10474788	10628258	PEX14	+	ENSG00000142655	peroxisomal biogenesis factor 14
chr1	10639104	10794150	CASZ1	-	ENSG00000130940	castor zinc finger 1
chr1	10948971	10979537	C1orf127	-	ENSG00000175262	chromosome 1 open reading frame 127
chr1	11014844	11023239	TARDBP	+	ENSG00000120948	TAR DNA binding protein
chr1	11029023	11044739	MASP2	-	ENSG00000009724	mannan binding lectin serine peptidase 2
chr1	11057084	11057520	SRM	-	ENSG00000116649	spermidine synthase
chr1	11069118	11097369	EXOSC10	-	ENSG00000171824	exosome component 10
chr1	11102175	11099600	EXOSC10-AS1	+	ENSG00000230337	EXOSC10 antisense RNA 1
chr1	11109035	11260051	MTOR	-	ENSG00000198793	mechanistic target of rapamycin kinase
chr1	11191855	11193481	ANGPTL7	+	ENSG00000171819	angiopoietin like 7
chr1	11275698	11293549	UBIAD1	+	ENSG00000120942	UbiA prenyltransferase domain containing 1
chr1	11481655	11535051	DISP3	+	ENSG00000204624	dispatched RND transporter family member 3
chr1	11611968	11610858	LINC01647	+	ENSG00000235643	long intergenic non-protein coding RNA 1647
chr1	11639518	11653285	FBXO2	-	ENSG00000116661	F-box protein 2
chr1	11656875	11660827	FBXO44	+	ENSG00000132879	F-box protein 44
chr1	11666700	11671854	FBXO6	+	ENSG00000116663	F-box protein 6
chr1	11676980	11689150	MAD2L2	-	ENSG00000116670	mitotic arrest deficient 2 like 2
chr1	11694210	11723357	DRAXIN	+	ENSG00000162490	dorsal inhibitory axon guidance protein
chr1	11738584	11752302	AGTRAP	+	ENSG00000177674	angiotensin II receptor associated protein
chr1	11764287	11787085	C1orf167	+	ENSG00000215910	chromosome 1 open reading frame 167
chr1	11788223	11803955	MTHFR	-	ENSG00000177000	methylenetetrahydrofolate reductase
chr1	11808596	11845579	CLCN6	+	ENSG00000011021	chloride voltage-gated channel 6
chr1	11859964	11856445	NPPB	-	ENSG00000120937	natriuretic peptide B
chr1	11922091	11923928	KIAA2013	-	ENSG00000116685	KIAA2013
chr1	11936705	11973038	PLOD1	+	ENSG00000083444	procollagen-lysine,2-oxoglutarate 5-dioxygenase 1
chr1	11982681	12012711	MFN2	+	ENSG00000116688	mitofusin 2
chr1	12021966	12029545	MIIP	+	ENSG00000116691	migration and invasion inhibitory protein
chr1	12031658	12026722	MIR6729	+	ENSG00000276869	microRNA 6729
chr1	12065803	12141707	TNFRSF8	+	ENSG00000120949	TNF receptor superfamily member 8
chr1	12169491	12206728	TNFRSF1B	+	ENSG00000028137	TNF receptor superfamily member 1B
chr1	12194213	12189273	MIR4632	+	ENSG00000263676	microRNA 4632
chr1	12223648	12218771	SNORA70	-	ENSG00000207165	small nucleolar RNA, H/ACA box 70
chr1	12570410	12615710	DHRS3	-	ENSG00000162496	dehydrogenase/reductase 3
chr1	12581457	12576523	MIR6730	-	ENSG00000276830	microRNA 6730
chr1	13585965	13615457	PDPN	+	ENSG00000162493	podoplanin
chr1	13895292	15115543	KAZN	+	ENSG00000189337	kazrin, periplakin interacting protein
chr1	14341325	14417473	KAZN-AS1	-	ENSG00000234593	KAZN antisense RNA 1
chr1	15114315	15151118	TMEM51-AS1	-	ENSG00000175147	TMEM51 antisense RNA 1
chr1	15155032	15217978	TMEM51	+	ENSG00000171729	transmembrane protein 51
chr1	15249772	15397783	FHAD1	+	ENSG00000142621	forkhead associated phosphopeptide binding domain 1
chr1	15412388	15427839	EFHD2	+	ENSG00000142634	EF-hand domain family member D2
chr1	15440942	15446742	CTRC	+	ENSG00000162438	chymotrypsin C
chr1	15493332	15524034	CASP9	-	ENSG00000132906	caspase 9
chr1	15529313	15589879	DNAJC16	+	ENSG00000116138	DnaJ heat shock protein family (Hsp40) member C16
chr1	15574199	15582551	AGMAT	-	ENSG00000116771	agmatinase
chr1	15686820	15732269	PLEKHM2	+	ENSG00000116786	pleckstrin homology and RUN domain containing M2
chr1	15738758	15738892	SLC25A34	+	ENSG00000162461	solute carrier family 25 member 34
chr1	15742551	15747396	SLC25A34-AS1	-	ENSG00000224459	SLC25A34 and TMEM82 antisense RNA 1
chr1	15744999	15745482	TMEM82	+	ENSG00000162460	transmembrane protein 82
chr1	15759107	15784094	FBLIM1	+	ENSG00000162458	filamin binding LIM protein 1
chr1	15838595	15937956	SPEN	+	ENSG00000065526	spen family transcriptional repressor
chr1	15944369	15973632	ZBTB17	-	ENSG00000116809	zinc finger and BTB domain containing 17
chr1	16006736	16006307	SRARP	+	ENSG00000183888	steroid receptor associated and regulated protein
chr1	16016528	16017094	HSPB7	-	ENSG00000173641	heat shock protein family B (small) member 7
chr1	16021375	16031550	CLCNKA	+	ENSG00000186510	chloride voltage-gated channel Ka
chr1	16046236	16054808	CLCNKB	+	ENSG00000184908	chloride voltage-gated channel Kb
chr1	16060269	16071151	FAM131C	-	ENSG00000185519	family with sequence similarity 131 member C
chr1	16126837	16153569	EPHA2	-	ENSG00000142627	EPH receptor A2
chr1	16200354	16210152	ARHGEF19	-	ENSG00000142632	Rho guanine nucleotide exchange factor 19
chr1	16234192	16234683	CPLANE2	-	ENSG00000132881	ciliogenesis and planar polarity effector 2
chr1	16355075	16395645	SZRD1	+	ENSG00000055070	SUZ RNA binding domain containing 1
chr1	16389617	16434924	SPATA21	-	ENSG00000187144	spermatogenesis associated 21
chr1	16443221	16457578	NECAP2	+	ENSG00000157191	NECAP endocytosis associated 2
chr1	16564819	16611062	NBPF1	-	ENSG00000219481	NBPF member 1
chr1	16620753	16654732	CROCCP2	-	ENSG00000215908	CROCC pseudogene 2
chr1	16689839	16717657	ESPNP	-	NA	espin pseudogene
chr1	16742773	16970464	CROCC	+	ENSG00000058453	ciliary rootlet coiled-coil, rootletin
chr1	16977002	16978132	MFAP2	-	ENSG00000117122	microfibril associated protein 2
chr1	16988458	17009428	ATP13A2	-	ENSG00000159363	ATPase cation transporting 13A2
chr1	17069261	17116951	PADI2	-	ENSG00000117115	peptidyl arginine deiminase 2
chr1	17192283	17195117	LINC02783	+	ENSG00000204362	long intergenic non-protein coding RNA 2783
chr1	17207628	17243507	PADI1	+	ENSG00000142623	peptidyl arginine deiminase 1
chr1	17251598	17281733	PADI3	+	ENSG00000142619	peptidyl arginine deiminase 3
chr1	17280389	17275475	MIR3972	+	ENSG00000266634	microRNA 3972
chr1	17310695	17361504	PADI4	+	ENSG00000159339	peptidyl arginine deiminase 4
chr1	17374696	17399199	PADI6	+	ENSG00000276747	peptidyl arginine deiminase 6
chr1	17409260	17437177	RCC2	-	ENSG00000179051	regulator of chromosome condensation 2
chr1	17542198	17695374	ARHGEF10L	+	ENSG00000074964	Rho guanine nucleotide exchange factor 10 like
chr1	17757833	17824563	ACTL8	+	ENSG00000117148	actin like 8
chr1	18068157	18071912	LINC01654	+	ENSG00000261781	long intergenic non-protein coding RNA 1654
chr1	18110298	18375983	IGSF21	+	ENSG00000117154	immunoglobin superfamily member 21
chr1	18483482	18483626	KLHDC7A	+	ENSG00000179023	kelch domain containing 7A
chr1	18633346	18746366	PAX7	+	ENSG00000009709	paired box 7
chr1	18842099	18857182	TAS1R2	-	ENSG00000179002	taste 1 receptor member 2
chr1	18873930	18900224	ALDH4A1	-	ENSG00000159423	aldehyde dehydrogenase 4 family member A1
chr1	18885702	18880775	MIR4695	-	ENSG00000265606	microRNA 4695
chr1	18906780	18954176	IFFO2	-	ENSG00000169991	intermediate filament family orphan 2
chr1	19077010	19207766	UBR4	-	ENSG00000127481	ubiquitin protein ligase E3 component n-recognin 4
chr1	19218160	19249027	EMC1	-	ENSG00000127463	ER membrane protein complex subunit 1
chr1	19254305	19257628	MRTO4	+	ENSG00000053372	MRT4 homolog, ribosome maturation factor
chr1	19314826	19326800	SLC66A1	+	ENSG00000040487	solute carrier family 66 member 1
chr1	19486903	19627321	MICOS10	+	ENSG00000173436	mitochondrial contact site and cristae organizing system subunit 10
chr1	19599479	19655956	NBL1	+	ENSG00000158747	NBL1, DAN family BMP antagonist
chr1	19667375	19678466	HTR6	+	ENSG00000158748	5-hydroxytryptamine receptor 6
chr1	19684713	19797445	TMCO4	-	ENSG00000162542	transmembrane and coiled-coil domains 4
chr1	19816529	19812783	RNF186	-	ENSG00000178828	ring finger protein 186
chr1	19884895	19910445	OTUD3	+	ENSG00000169914	OTU deubiquitinase 3
chr1	19922509	19921117	PLA2G2E	-	ENSG00000188784	phospholipase A2 group IIE
chr1	19977931	19977916	PLA2G2A	-	ENSG00000188257	phospholipase A2 group IIA
chr1	20030679	20089411	PLA2G5	+	ENSG00000127472	phospholipase A2 group V
chr1	20114439	20117066	PLA2G2D	-	ENSG00000117215	phospholipase A2 group IID
chr1	20141823	20147881	PLA2G2F	+	ENSG00000158786	phospholipase A2 group IIF
chr1	20188596	20193550	UBXN10	+	ENSG00000162543	UBX domain protein 10
chr1	20245595	20242164	LINC01757	+	ENSG00000228105	long intergenic non-protein coding RNA 1757
chr1	20293419	20352394	VWA5B1	+	ENSG00000158816	von Willebrand factor A domain containing 5B1
chr1	20363079	20428734	LINC01141	-	NA	long intergenic non-protein coding RNA 1141
chr1	20484891	20483710	CAMK2N1	-	ENSG00000162545	calcium/calmodulin dependent protein kinase II inhibitor 1
chr1	20501948	20505651	MUL1	-	ENSG00000090432	mitochondrial E3 ubiquitin protein ligase 1
chr1	20555073	20552520	FAM43B	+	ENSG00000183114	family with sequence similarity 43 member B
chr1	20635958	20649011	PINK1	+	ENSG00000158828	PTEN induced kinase 1
chr1	20636179	20631288	MIR6084	+	ENSG00000284005	microRNA 6084
chr1	20645157	20649693	PINK1-AS	-	ENSG00000117242	PINK1 antisense RNA
chr1	20654267	20659044	DDOST	-	ENSG00000244038	dolichyl-diphosphooligosaccharide--protein glycosyltransferase non-catalytic subunit
chr1	20666514	20715517	KIF17	-	ENSG00000117245	kinesin family member 17
chr1	20722231	20730337	SH2D5	-	ENSG00000189410	SH2 domain containing 5
chr1	20742766	20784823	HP1BP3	-	ENSG00000127483	heterochromatin protein 1 binding protein 3
chr1	21219747	21343072	ECE1	-	ENSG00000117298	endothelin converting enzyme 1
chr1	21511897	21575910	ALPL	+	ENSG00000162551	alkaline phosphatase, biomineralization associated
chr1	21598715	21666863	RAP1GAP	-	ENSG00000076864	RAP1 GTPase activating protein
chr1	21680798	21781106	USP48	-	ENSG00000090686	ubiquitin specific peptidase 48
chr1	21814765	21822725	LDLRAD2	+	ENSG00000187942	low density lipoprotein receptor class A domain containing 2
chr1	21824744	21934810	HSPG2	-	ENSG00000142798	heparan sulfate proteoglycan 2
chr1	22027058	22028723	LINC00339	+	ENSG00000218510	long intergenic non-protein coding RNA 339
chr1	22028011	22098860	CDC42	+	ENSG00000070831	cell division cycle 42
chr1	22119813	22141469	WNT4	-	ENSG00000162552	Wnt family member 4
chr1	22268739	22263800	MIR4418	+	ENSG00000266564	microRNA 4418
chr1	22431338	22528657	ZBTB40	+	ENSG00000184677	zinc finger and BTB domain containing 40
chr1	22565989	22601095	EPHA8	+	ENSG00000070886	EPH receptor A8
chr1	22635758	22630866	MIR6127	-	ENSG00000276835	microRNA 6127
chr1	22639128	22637178	C1QA	+	ENSG00000173372	complement C1q A chain
chr1	22646133	22645610	C1QC	+	ENSG00000159189	complement C1q C chain
chr1	22655262	22659137	C1QB	+	ENSG00000173369	complement C1q B chain
chr1	22713339	22919000	EPHB2	+	ENSG00000133216	EPH receptor B2
chr1	22865659	22860726	MIR4253	-	ENSG00000264014	microRNA 4253
chr1	22955543	22962838	LACTBL1	-	ENSG00000215906	lactamase beta like 1
chr1	23021943	23081189	KDM1A	+	ENSG00000004487	lysine demethylase 1A
chr1	23086523	23175308	LUZP1	-	ENSG00000169641	leucine zipper protein 1
chr1	23306271	23341836	HNRNPR	-	ENSG00000125944	heterogeneous nuclear ribonucleoprotein R
chr1	23371497	23369339	ZNF436-AS1	+	ENSG00000249087	ZNF436 antisense RNA 1
chr1	23383409	23422248	TCEA3	-	ENSG00000204219	transcription elongation factor A3
chr1	23431063	23482068	ASAP3	-	ENSG00000088280	ArfGAP with SH3 domain, ankyrin repeat and PH domain 3
chr1	23508938	23528733	E2F2	-	ENSG00000007968	E2F transcription factor 2
chr1	23560426	23557001	ID3	-	ENSG00000117318	inhibitor of DNA binding 3, HLH protein
chr1	23583995	23638068	MDS2	+	ENSG00000197880	myelodysplastic syndrome 2 translocation associated
chr1	23694242	23694335	RPL11	+	ENSG00000142676	ribosomal protein L11
chr1	23793645	23793039	LYPLA2	+	ENSG00000011009	lysophospholipase 2
chr1	23798099	23798281	GALE	-	ENSG00000117308	UDP-galactose-4-epimerase
chr1	23804385	23836120	HMGCL	-	ENSG00000117305	3-hydroxy-3-methylglutaryl-CoA lyase
chr1	23847577	23865790	FUCA1	-	ENSG00000179163	alpha-L-fucosidase 1
chr1	23873015	23910862	CNR2	-	ENSG00000188822	cannabinoid receptor 2
chr1	24058535	24109635	MYOM3	-	ENSG00000142661	myomesin 3
chr1	24122271	24140640	IL22RA1	-	ENSG00000142677	interleukin 22 receptor subunit alpha 1
chr1	24156668	24185459	IFNLR1	-	ENSG00000185436	interferon lambda receptor 1
chr1	24202740	24209193	LINC02800	+	ENSG00000230023	long intergenic non-protein coding RNA 2800
chr1	24321857	24361982	GRHL3	+	ENSG00000158055	grainyhead like transcription factor 3
chr1	24359499	24414434	STPG1	-	ENSG00000001460	sperm tail PG-rich repeat containing 1
chr1	24418302	24470476	NIPAL3	+	ENSG00000001461	NIPA like domain containing 3
chr1	24541302	24553524	NCMAP-DT	-	NA	NCMAP divergent transcript
chr1	24558587	24606828	NCMAP	+	ENSG00000184454	non-compact myelin associated protein
chr1	24634216	24670781	SRRM1	+	ENSG00000133226	serine and arginine repetitive matrix 1
chr1	24902011	24962621	RUNX3	-	ENSG00000020633	RUNX family transcription factor 3
chr1	24921845	24916916	MIR6731	-	ENSG00000278034	microRNA 6731
chr1	25026003	25021086	MIR4425	+	ENSG00000264371	microRNA 4425
chr1	25244749	25335713	RSRP1	-	ENSG00000117616	arginine and serine rich protein 1
chr1	25433358	25497709	MACO1	+	ENSG00000204178	macoilin 1
chr1	25546106	25566386	LDLRAP1	+	ENSG00000157978	low density lipoprotein receptor adaptor protein 1
chr1	25619968	25783707	MAN1C1	+	ENSG00000117643	mannosidase alpha class 1C member 1
chr1	25802676	25815721	SELENON	+	ENSG00000162430	selenoprotein N
chr1	25821140	25830442	MTFR1L	+	ENSG00000117640	mitochondrial fission regulator 1 like
chr1	25834413	25856958	AUNIP	-	ENSG00000127423	aurora kinase A and ninein interacting protein
chr1	25863984	25873208	PAQR7	-	ENSG00000182749	progestin and adipoQ receptor family member 7
chr1	25908862	25903954	MIR3917	-	ENSG00000283938	microRNA 3917
chr1	25962267	25995617	PAFAH2	-	ENSG00000158006	platelet activating factor acetylhydrolase 2
chr1	26022384	26033964	EXTL1	+	ENSG00000158008	exostosin like glycosyltransferase 1
chr1	26039752	26043618	SLC30A2	-	ENSG00000158014	solute carrier family 30 member 2
chr1	26053801	26065936	TRIM63	-	ENSG00000158022	tripartite motif containing 63
chr1	26113665	26123055	PDIK1L	+	ENSG00000175087	PDLIM1 interacting kinase 1 like
chr1	26161579	26161462	FAM110D	+	ENSG00000197245	family with sequence similarity 110 member D
chr1	26166601	26166463	C1orf232	-	ENSG00000282872	chromosome 1 open reading frame 230
chr1	26172408	26168373	ZNF593	+	ENSG00000142684	zinc finger protein 593
chr1	26179984	26187384	CNKSR1	+	ENSG00000142675	connector enhancer of kinase suppressor of Ras 1
chr1	26193061	26200468	CATSPER4	+	ENSG00000188782	cation channel sperm associated 4
chr1	26212241	26227340	ZPLD2P	+	ENSG00000236155	zona pellucida like domain containing 2, pseudogene
chr1	26236700	26276308	CEP85	+	ENSG00000130695	centrosomal protein 85
chr1	26282586	26279022	SH3BGRL3	+	ENSG00000142669	SH3 domain binding glutamate rich protein like 3
chr1	26283828	26315863	UBXN11	-	ENSG00000158062	UBX domain protein 11
chr1	26324198	26357580	CRYBG2	-	ENSG00000176092	crystallin beta-gamma domain containing 2
chr1	26364134	26372022	ZNF683	-	ENSG00000176083	zinc finger protein 683
chr1	26413317	26427228	LIN28A	+	ENSG00000131914	lin-28 homolog A
chr1	26474940	26474142	HMGN2	+	ENSG00000198830	high mobility group nucleosomal binding domain 2
chr1	26532261	26572530	RPS6KA1	+	ENSG00000117676	ribosomal protein S6 kinase A1
chr1	26695736	26779604	ARID1A	+	ENSG00000117713	AT-rich interaction domain 1A
chr1	26789554	26798159	PIGV	+	ENSG00000060642	phosphatidylinositol glycan anchor biosynthesis class V
chr1	26829188	26855104	ZDHHC18	+	ENSG00000204160	zinc finger DHHC-type containing 18
chr1	26865649	26861956	SFN	+	ENSG00000175793	stratifin
chr1	26878632	26887783	GPN2	-	ENSG00000142751	GPN-loop GTPase 2
chr1	26902738	26944371	NUDC	+	ENSG00000090273	nuclear distribution C, dynein complex regulator
chr1	26913989	26911475	NR0B2	-	ENSG00000131910	nuclear receptor subfamily 0 group B member 2
chr1	26952062	26957968	KDF1	-	ENSG00000175707	keratinocyte differentiation factor 1
chr1	26996192	26998386	TRNP1	+	ENSG00000253368	TMF1 regulated nuclear protein 1
chr1	27007520	27010350	TENT5B	-	ENSG00000158246	terminal nucleotidyltransferase 5B
chr1	27101309	27164481	SLC9A1	-	ENSG00000090020	solute carrier family 9 member A1
chr1	27237132	27306136	WDTC1	+	ENSG00000142784	WD and tetratricopeptide repeats 1
chr1	27324645	27333900	TMEM222	+	ENSG00000186501	transmembrane protein 222
chr1	27344520	27351437	SYTL1	+	ENSG00000142765	synaptotagmin like 1
chr1	27356567	27364461	MAP3K6	-	ENSG00000142733	mitogen-activated protein kinase kinase kinase 6
chr1	27371610	27372324	FCN3	-	ENSG00000142748	ficolin 3
chr1	27381676	27380833	CD164L2	-	ENSG00000174950	CD164 molecule like 2
chr1	27395122	27393314	GPR3	+	ENSG00000181773	G protein-coupled receptor 3
chr1	27406730	27487667	WASF2	-	ENSG00000158195	WASP family member 2
chr1	27536535	27601931	AHDC1	-	ENSG00000126705	AT-hook DNA binding motif containing 1
chr1	27614564	27632685	FGR	-	ENSG00000000938	FGR proto-oncogene, Src family tyrosine kinase
chr1	27662828	27660222	LINC02574	-	ENSG00000233975	long intergenic non-protein coding RNA 2574
chr1	27668564	27669698	IFI6	-	ENSG00000126709	interferon alpha inducible protein 6
chr1	27775719	27821943	STX12	+	ENSG00000117758	syntaxin 12
chr1	27833282	27849176	PPP1R8	+	ENSG00000117751	protein phosphatase 1 regulatory subunit 8
chr1	27875043	27884185	THEMIS2	+	ENSG00000130775	thymocyte selection associated family member 2
chr1	27894024	27912246	RPA2	-	ENSG00000117748	replication protein A2
chr1	27962088	27965593	XKR8	+	ENSG00000158156	XK related 8
chr1	27972844	28086137	EYA3	-	ENSG00000158161	EYA transcriptional coactivator and phosphatase 3
chr1	28149666	28191436	PTAFR	-	ENSG00000169403	platelet activating factor receptor
chr1	28201956	28230529	DNAJC8	-	ENSG00000126698	DnaJ heat shock protein family (Hsp40) member C8
chr1	28238609	28244406	ATP5IF1	+	ENSG00000130770	ATP synthase inhibitory factor subunit 1
chr1	28262018	28279991	SESN2	+	ENSG00000130766	sestrin 2
chr1	28372082	28497864	PHACTR4	+	ENSG00000204138	phosphatase and actin regulator 4
chr1	28508443	28536800	RCC1	+	ENSG00000180198	regulator of chromosome condensation 1
chr1	28555585	28576045	TRNAU1AP	+	ENSG00000180098	tRNA selenocysteine 1 associated protein 1
chr1	28581038	28580632	SNHG12	-	ENSG00000197989	small nucleolar RNA host gene 12
chr1	28591823	28640585	TAF12	-	ENSG00000120656	TATA-box binding protein associated factor 12
chr1	28594700	28592943	RAB42	+	ENSG00000188060	RAB42, member RAS oncogene family
chr1	28739121	28767275	YTHDF2	+	ENSG00000198492	YTH N6-methyladenosine RNA binding protein 2
chr1	28814642	28868767	OPRD1	+	ENSG00000116329	opioid receptor delta 1
chr1	28889591	29117546	EPB41	+	ENSG00000159023	erythrocyte membrane protein band 4.1
chr1	29121929	29121403	TMEM200B	-	ENSG00000253304	transmembrane protein 200B
chr1	29195157	29228442	MECR	-	ENSG00000116353	mitochondrial trans-2-enoyl-CoA reductase
chr1	29239016	29324313	PTPRU	+	ENSG00000060656	protein tyrosine phosphatase receptor type U
chr1	29332120	29347614	LINC01756	-	ENSG00000230523	long intergenic non-protein coding RNA 1756
chr1	30016452	30035112	LINC01648	-	ENSG00000233399	long intergenic non-protein coding RNA 1648
chr1	30713777	30721085	MATN1	-	ENSG00000162510	matrilin 1
chr1	30721004	30724327	MATN1-AS1	+	ENSG00000186056	MATN1 antisense RNA 1
chr1	30734969	30755274	LAPTM5	-	ENSG00000162511	lysosomal protein transmembrane 5
chr1	30741656	30736732	MIR4420	-	ENSG00000264773	microRNA 4420
chr1	30826717	30832364	LINC01778	+	ENSG00000223382	long intergenic non-protein coding RNA 1778
chr1	30871966	30906258	SDC3	-	ENSG00000162512	syndecan 3
chr1	30934006	31063491	PUM1	-	ENSG00000134644	pumilio RNA binding family member 1
chr1	31182245	31237387	NKAIN1	-	ENSG00000084628	sodium/potassium transporting ATPase interacting 1
chr1	31262068	31294288	SNRNP40	-	ENSG00000060688	small nuclear ribonucleoprotein U5 subunit 40
chr1	31299482	31362453	ZCCHC17	+	ENSG00000121766	zinc finger CCHC-type containing 17
chr1	31367753	31374350	FABP3	-	ENSG00000121769	fatty acid binding protein 3
chr1	31412065	31432180	SERINC2	+	ENSG00000168528	serine incorporator 2
chr1	31502585	31507148	LDC1P	+	ENSG00000260386	leucine decarboxylase 1, pseudogene
chr1	31508726	31580806	LINC01226	+	NA	long intergenic non-protein coding RNA 1226
chr1	31578985	31585186	TINAGL1	+	ENSG00000142910	tubulointerstitial nephritis antigen like 1
chr1	31620186	31630018	HCRTR1	+	ENSG00000121764	hypocretin receptor 1
chr1	31632366	31642396	PEF1	-	ENSG00000162517	penta-EF-hand domain containing 1
chr1	31654763	31701819	COL16A1	-	ENSG00000084636	collagen type XVI alpha 1 chain
chr1	31729617	31762393	ADGRB2	-	ENSG00000121753	adhesion G protein-coupled receptor B2
chr1	31761160	31756235	MIR4254	-	ENSG00000266580	microRNA 4254
chr1	31792922	31813551	SPOCD1	-	ENSG00000134668	SPOC domain containing 1
chr1	31908921	31942356	PTP4A2	-	ENSG00000184007	protein tyrosine phosphatase 4A2
chr1	32016368	32058350	KHDRBS1	+	ENSG00000121774	KH RNA binding domain containing, signal transduction associated 1
chr1	32074531	32100366	TMEM39B	+	ENSG00000121775	transmembrane protein 39B
chr1	32089449	32084507	MIR5585	+	ENSG00000266203	microRNA 5585
chr1	32110556	32174063	KPNA6	+	ENSG00000025800	karyopherin subunit alpha 6
chr1	32182175	32195785	TXLNA	+	ENSG00000084652	taxilin alpha
chr1	32203095	32202887	CCDC28B	+	ENSG00000160050	coiled-coil domain containing 28B
chr1	32208171	32206182	IQCC	+	ENSG00000160051	IQ motif containing C
chr1	32211594	32213696	DCDC2B	+	ENSG00000222046	doublecortin domain containing 2B
chr1	32216972	32219859	TMEM234	-	ENSG00000160055	transmembrane protein 234
chr1	32234158	32239120	MTMR9LP	-	NA	myotubularin related protein 9 like, pseudogene
chr1	32249722	32246356	FAM167B	+	ENSG00000183615	family with sequence similarity 167 member B
chr1	32253739	32283665	LCK	+	ENSG00000182866	LCK proto-oncogene, Src family tyrosine kinase
chr1	32294583	32331135	HDAC1	+	ENSG00000116478	histone deacetylase 1
chr1	32336339	32333733	MARCKSL1	-	ENSG00000175130	MARCKS like 1
chr1	32354021	32361812	TSSK3	+	ENSG00000162526	testis specific serine kinase 3
chr1	32363770	32361778	FAM229A	-	ENSG00000225828	family with sequence similarity 229 member A
chr1	32367133	32392231	BSDC1	-	ENSG00000160058	BSD domain containing 1
chr1	32467572	32494186	ZBTB8B	+	ENSG00000273274	zinc finger and BTB domain containing 8B
chr1	32541927	32603441	ZBTB8A	+	ENSG00000160062	zinc finger and BTB domain containing 8A
chr1	32602672	32648403	ZBTB8OS	-	ENSG00000176261	zinc finger and BTB domain containing 8 opposite strand
chr1	32653642	32683711	RBBP4	+	ENSG00000162521	RB binding protein 4, chromatin remodeling factor
chr1	32682406	32701096	SYNC	-	ENSG00000162520	syncoilin, intermediate filament protein
chr1	32744330	32772470	KIAA1522	+	ENSG00000162522	KIAA1522
chr1	32777737	32815653	YARS1	-	ENSG00000134684	tyrosyl-tRNA synthetase 1
chr1	32819267	32856375	S100PBP	+	ENSG00000116497	S100P binding protein
chr1	32864768	32869982	FNDC5	-	ENSG00000160097	fibronectin type III domain containing 5
chr1	32888494	32895941	HPCA	+	ENSG00000121905	hippocalcin
chr1	32897094	32898938	TMEM54	-	ENSG00000121900	transmembrane protein 54
chr1	32938945	32962185	RNF19B	-	ENSG00000116514	ring finger protein 19B
chr1	33010440	33078496	AK2	-	ENSG00000004455	adenylate kinase 2
chr1	33083604	33120992	AZIN2	+	ENSG00000142920	antizyme inhibitor 2
chr1	33147899	33179559	TRIM62	-	ENSG00000116525	tripartite motif containing 62
chr1	33258992	33298219	ZNF362	+	ENSG00000160094	zinc finger protein 362
chr1	33309266	33318598	A3GALT2	-	ENSG00000184389	alpha 1,3-galactosyltransferase 2
chr1	33326123	33428552	PHC2	-	ENSG00000134686	polyhomeotic homolog 2
chr1	33334893	33329992	MIR3605	-	ENSG00000284154	microRNA 3605
chr1	33475145	33494007	ZSCAN20	+	ENSG00000121903	zinc finger and SCAN domain containing 20
chr1	33516499	34163342	CSMD2	-	ENSG00000121904	CUB and Sushi multiple domains 2
chr1	33871453	33891226	CSMD2-AS1	+	ENSG00000231163	CSMD2 antisense RNA 1
chr1	34169383	34216631	C1orf94	+	ENSG00000142698	chromosome 1 open reading frame 94
chr1	34715237	34857255	SMIM12	-	ENSG00000163866	small integral membrane protein 12
chr1	34757547	34756012	GJB5	+	ENSG00000189280	gap junction protein beta 5
chr1	34762240	34759827	GJB4	+	ENSG00000189433	gap junction protein beta 4
chr1	34783714	34783869	GJB3	+	ENSG00000188910	gap junction protein beta 3
chr1	34795499	34793247	GJA4	+	ENSG00000187513	gap junction protein alpha 4
chr1	34867936	34927150	DLGAP3	-	ENSG00000116544	DLG associated protein 3
chr1	34988665	35029445	ZMYM6	-	ENSG00000163867	zinc finger MYM-type containing 6
chr1	35034672	35113359	ZMYM1	+	ENSG00000197056	zinc finger MYM-type containing 1
chr1	35178878	35190645	SFPQ	-	ENSG00000116560	splicing factor proline and glutamine rich
chr1	35271209	35419558	ZMYM4	+	ENSG00000146463	zinc finger MYM-type containing 4
chr1	35312774	35307925	SNORA62	+	ENSG00000202363	small nucleolar RNA, H/ACA box 62
chr1	35435992	35555450	KIAA0319L	-	ENSG00000142687	KIAA0319 like
chr1	35559973	35564774	NCDN	+	ENSG00000020129	neurochondrin
chr1	35575814	35592828	TFAP2E	+	ENSG00000116819	transcription factor AP-2 epsilon
chr1	35602041	35639026	PSMB2	-	ENSG00000126067	proteasome 20S subunit beta 2
chr1	35716377	35716394	C1orf216	-	ENSG00000142686	chromosome 1 open reading frame 216
chr1	35722718	35767478	CLSPN	-	ENSG00000092853	claspin
chr1	35810516	35855390	AGO4	+	ENSG00000134698	argonaute RISC component 4
chr1	35872308	35928032	AGO1	+	ENSG00000092847	argonaute RISC component 1
chr1	35933218	36070000	AGO3	+	ENSG00000126070	argonaute RISC catalytic component 3
chr1	36086594	36085775	TEKT2	+	ENSG00000092850	tektin 2
chr1	36097739	36122722	COL8A2	-	ENSG00000171812	collagen type VIII alpha 2 chain
chr1	36139070	36153553	TRAPPC3	-	ENSG00000054116	trafficking protein particle complex 3
chr1	36158079	36178349	MAP7D1	+	ENSG00000116871	MAP7 domain containing 1
chr1	36226932	36302857	THRAP3	+	ENSG00000054118	thyroid hormone receptor associated protein 3
chr1	36308868	36326840	SH3D21	+	ENSG00000214193	SH3 domain containing 21
chr1	36324531	36321654	EVA1B	-	ENSG00000142694	eva-1 homolog B
chr1	36342124	36383424	STK40	-	ENSG00000196182	serine/threonine kinase 40
chr1	36393738	36395408	LSM10	-	ENSG00000181817	LSM10, U7 small nuclear RNA associated
chr1	36418327	36447951	OSCP1	-	ENSG00000116885	organic solute carrier partner 1
chr1	36458218	36461884	MRPS15	-	ENSG00000116898	mitochondrial ribosomal protein S15
chr1	36468543	36480778	CSF3R	-	ENSG00000119535	colony stimulating factor 3 receptor
chr1	36798027	37032015	GRIK3	-	ENSG00000163873	glutamate ionotropic receptor kainate type subunit 3
chr1	37164063	37159134	MIR4255	+	ENSG00000264698	microRNA 4255
chr1	37353434	37471911	LINC01137	-	ENSG00000233621	long intergenic non-protein coding RNA 1137
chr1	37477080	37481877	ZC3H12A	+	ENSG00000163874	zinc finger CCCH-type containing 12A
chr1	37482730	37477789	MIR6732	+	ENSG00000283724	microRNA 6732
chr1	37492493	37512266	MEAF6	-	ENSG00000163875	MYST/Esa1 associated factor 6
chr1	37536949	37551793	SNIP1	-	ENSG00000163877	Smad nuclear interacting protein 1
chr1	37559419	37564357	DNALI1	+	ENSG00000163879	dynein axonemal light intermediate chain 1
chr1	37569316	37593437	GNL2	-	ENSG00000134697	G protein nucleolar 2
chr1	37613850	37632392	RSPO1	-	ENSG00000169218	R-spondin 1
chr1	37684070	37689749	C1orf109	-	ENSG00000116922	chromosome 1 open reading frame 109
chr1	37716380	37762633	EPHA10	-	ENSG00000183317	EPH receptor A10
chr1	37796302	37798637	MANEAL	+	ENSG00000185090	mannosidase endo-alpha like
chr1	37809479	37806954	C1orf122	+	ENSG00000197982	chromosome 1 open reading frame 122
chr1	37812074	37857092	MTF1	-	ENSG00000188786	metal regulatory transcription factor 1
chr1	37863197	37944557	INPP5B	-	ENSG00000204084	inositol polyphosphate-5-phosphatase B
chr1	37959475	37987575	SF3A3	-	ENSG00000183431	splicing factor 3a subunit 3
chr1	37999270	38003106	FHL3	-	ENSG00000183386	four and a half LIM domains 3
chr1	38011758	38022320	UTP11	+	ENSG00000183520	UTP11 small subunit processome component
chr1	38046329	38044293	POU3F1	-	ENSG00000185668	POU class 3 homeobox 1
chr1	38091731	38086829	MIR3659	+	ENSG00000265596	microRNA 3659
chr1	38211534	38212306	LINC01343	-	ENSG00000237290	long intergenic non-protein coding RNA 1343
chr1	38477325	38514020	LINC01685	+	NA	long intergenic non-protein coding RNA 1685
chr1	38840698	38857272	RRAGC	-	ENSG00000116954	Ras related GTP binding C
chr1	38888307	38939330	RHBDL2	-	ENSG00000158315	rhomboid like 2
chr1	38993776	39003559	AKIRIN1	+	ENSG00000174574	akirin 1
chr1	39028818	39032136	NDUFS5	+	ENSG00000168653	NADH:ubiquinone oxidoreductase subunit S5
chr1	39083816	39484677	MACF1	+	ENSG00000127603	microtubule actin crosslinking factor 1
chr1	39494136	39527369	BMP8A	+	ENSG00000183682	bone morphogenetic protein 8a
chr1	39524780	39557171	PPIEL	-	ENSG00000243970	peptidylprolyl isomerase E like pseudogene
chr1	39563316	39574290	PABPC4	-	ENSG00000090621	poly(A) binding protein cytoplasmic 4
chr1	39625935	39637143	HEYL	-	ENSG00000163909	hes related family bHLH transcription factor with YRPW motif like
chr1	39661621	39669538	NT5C1A	-	ENSG00000116981	5'-nucleotidase, cytosolic IA
chr1	39681148	39688985	HPCAL4	-	ENSG00000116983	hippocalcin like 4
chr1	39694682	39761414	PPIE	+	ENSG00000084072	peptidylprolyl isomerase E
chr1	39759682	39786365	BMP8B	-	ENSG00000116985	bone morphogenetic protein 8b
chr1	39840610	39881011	TRIT1	-	ENSG00000043514	tRNA isopentenyltransferase 1
chr1	39897926	39899756	MYCL	-	ENSG00000116990	MYCL proto-oncogene, bHLH transcription factor
chr1	39957612	39967468	MFSD2A	+	ENSG00000168389	major facilitator superfamily domain containing 2A
chr1	40042733	40070149	CAP1	+	ENSG00000131236	cyclase associated actin cytoskeleton regulatory protein 1
chr1	40075210	40094760	PPT1	-	ENSG00000131238	palmitoyl-protein thioesterase 1
chr1	40163887	40238421	RLF	+	ENSG00000117000	rearranged L-myc fusion
chr1	40260541	40291680	ZMPSTE24	+	ENSG00000084073	zinc metallopeptidase STE24
chr1	40302989	40315313	COL9A2	-	ENSG00000049089	collagen type IX alpha 2 chain
chr1	40347350	40420826	SMAP2	+	ENSG00000084070	small ArfGAP2
chr1	40479790	40493843	ZFP69	+	ENSG00000187815	ZFP69 zinc finger protein
chr1	40511241	40514056	EXO5	+	ENSG00000164002	exonuclease 5
chr1	40534073	40545667	ZNF684	+	ENSG00000117010	zinc finger protein 684
chr1	40623180	40663182	RIMS3	-	ENSG00000117016	regulating synaptic membrane exocytosis 3
chr1	40692880	40689566	NFYC-AS1	-	NA	NFYC antisense RNA 1
chr1	40694148	40769103	NFYC	+	ENSG00000066136	nuclear transcription factor Y subunit gamma
chr1	40786287	40837952	KCNQ4	+	ENSG00000117013	potassium voltage-gated channel subfamily Q member 4
chr1	40863554	40859863	CITED4	-	ENSG00000179862	Cbp/p300 interacting transactivator with Glu/Asp rich carboxy-terminal domain 4
chr1	40982188	41010065	CTPS1	+	ENSG00000171793	CTP synthase 1
chr1	41017090	41041390	SLFNL1-AS1	+	ENSG00000281207	SLFNL1 antisense RNA 1
chr1	41018097	41020737	SLFNL1	-	ENSG00000171790	schlafen like 1
chr1	41029700	41239654	SCMH1	-	ENSG00000010803	Scm polycomb group protein homolog 1
chr1	41364422	41381090	FOXO6	+	ENSG00000204060	forkhead box O6
chr1	41377504	41373169	FOXO6-AS1	-	ENSG00000229901	FOXO6 antisense RNA 1
chr1	41481275	41482183	EDN2	-	ENSG00000127129	endothelin 2
chr1	41508865	42033425	HIVEP3	-	ENSG00000127124	HIVEP zinc finger 3
chr1	42155910	42153320	GUCA2B	+	ENSG00000044012	guanylate cyclase activator 2B
chr1	42165190	42162245	GUCA2A	-	ENSG00000197273	guanylate cyclase activator 2A
chr1	42179039	42333377	FOXJ3	-	ENSG00000198815	forkhead box J3
chr1	42383292	42421732	RIMKLA	+	ENSG00000177181	ribosomal modification protein rimK like family member A
chr1	42432829	42453753	ZMYND12	-	ENSG00000066185	zinc finger MYND-type containing 12
chr1	42458617	42470885	PPCS	+	ENSG00000127125	phosphopantothenoylcysteine synthetase
chr1	42465721	42654690	CCDC30	+	ENSG00000186409	coiled-coil domain containing 30
chr1	42660923	42674258	PPIH	+	ENSG00000171960	peptidylprolyl isomerase H
chr1	42735593	42737754	CLDN19	-	ENSG00000164007	claudin 19
chr1	42748835	42764584	P3H1	-	ENSG00000117385	prolyl 3-hydroxylase 1
chr1	42787507	42814119	TMEM269	+	ENSG00000274386	transmembrane protein 269
chr1	42809552	42814897	SVBP	-	ENSG00000177868	small vasohibin binding protein
chr1	42819622	42842491	ERMAP	+	ENSG00000164010	erythroblast membrane associated protein (Scianna blood group)
chr1	42849073	42849977	ZNF691	+	ENSG00000164011	zinc finger protein 691
chr1	42927853	42956393	SLC2A1	-	ENSG00000117394	solute carrier family 2 member 1
chr1	42961549	42994314	SLC2A1-AS1	+	ENSG00000227533	SLC2A1 antisense RNA 1
chr1	43147653	43153896	FAM183A	+	ENSG00000186973	family with sequence similarity 183 member A
chr1	43166675	43268436	EBNA1BP2	-	ENSG00000117395	EBNA1 binding protein 2
chr1	43174830	43251858	CFAP57	+	ENSG00000243710	cilia and flagella associated protein 57
chr1	43272483	43271502	TMEM125	+	ENSG00000179178	transmembrane protein 125
chr1	43284377	43283117	C1orf210	-	ENSG00000253313	chromosome 1 open reading frame 210
chr1	43303482	43320608	TIE1	+	ENSG00000066056	tyrosine kinase with immunoglobulin like and EGF like domains 1
chr1	43340318	43351966	MPL	+	ENSG00000117400	MPL proto-oncogene, thrombopoietin receptor
chr1	43361481	43360703	CDC20	+	ENSG00000117399	cell division cycle 20
chr1	43365898	43365574	ELOVL1	-	ENSG00000066322	ELOVL fatty acid elongase 1
chr1	43367148	43362215	MIR6734	-	ENSG00000283836	microRNA 6734
chr1	43392382	43451747	SZT2	+	ENSG00000198198	SZT2 subunit of KICSTOR complex
chr1	43450276	43446144	SZT2-AS1	-	ENSG00000229372	SZT2 antisense RNA 1
chr1	43453503	43451489	HYI	-	ENSG00000178922	hydroxypyruvate isomerase (putative)
chr1	43527687	43621166	PTPRF	+	ENSG00000142949	protein tyrosine phosphatase receptor type F
chr1	43652649	43703018	KDM4A	+	ENSG00000066135	lysine demethylase 4A
chr1	43687623	43705638	KDM4A-AS1	-	NA	KDM4A antisense RNA 1
chr1	43708324	43928665	ST3GAL3	+	ENSG00000126091	ST3 beta-galactoside alpha-2,3-sialyltransferase 3
chr1	43841122	43836183	MIR6079	+	ENSG00000283477	microRNA 6079
chr1	43935820	43934740	ARTN	+	ENSG00000117407	artemin
chr1	43949450	43965522	IPO13	+	ENSG00000117408	importin 13
chr1	43972500	43970869	DPH2	+	ENSG00000132768	diphthamide biosynthesis 2
chr1	43976987	43975795	ATP6V0B	+	ENSG00000117410	ATPase H+ transporting V0 subunit b
chr1	43981443	43988670	B4GALT2	+	ENSG00000117411	beta-1,4-galactosyltransferase 2
chr1	43993859	43994028	CCDC24	+	ENSG00000159214	coiled-coil domain containing 24
chr1	43994000	44028967	SLC6A9	-	ENSG00000196517	solute carrier family 6 member 9
chr1	44121321	44132640	KLF17	+	ENSG00000171872	Kruppel like factor 17
chr1	44215955	44218181	DMAP1	+	ENSG00000178028	DNA methyltransferase 1 associated protein 1
chr1	44223570	44352760	ERI3	-	ENSG00000117419	ERI1 exoribonuclease family member 3
chr1	44245908	44241773	ERI3-IT1	-	ENSG00000233602	ERI3 intronic transcript 1
chr1	44407694	44649224	RNF220	+	ENSG00000187147	ring finger protein 220
chr1	44547993	44543052	MIR5584	+	ENSG00000263381	microRNA 5584
chr1	44637738	44671981	TMEM53	-	ENSG00000126106	transmembrane protein 53
chr1	44677192	44723091	ARMH1	+	ENSG00000198520	armadillo like helical domain containing 1
chr1	44724286	44719402	RNU5F-1	-	ENSG00000199377	RNA, U5F small nuclear 1
chr1	44742318	44765267	KIF2C	+	ENSG00000142945	kinesin family member 2C
chr1	44778364	44773443	SNORD55	+	ENSG00000264294	small nucleolar RNA, C/D box 55
chr1	44786085	44785670	BEST4	-	ENSG00000142959	bestrophin 4
chr1	44802877	44803490	PLK3	+	ENSG00000173846	polo like kinase 3
chr1	44810982	44813085	BTBD19	+	ENSG00000222009	BTB domain containing 19
chr1	44822344	44840753	PTCH2	-	ENSG00000117425	patched 2
chr1	44853022	44984222	EIF2B3	-	ENSG00000070785	eukaryotic translation initiation factor 2B subunit gamma
chr1	45005040	45008824	HECTD3	-	ENSG00000126107	HECT domain E3 ubiquitin protein ligase 3
chr1	45013450	45013075	UROD	+	ENSG00000126088	uroporphyrinogen decarboxylase
chr1	45018899	45303709	ZSWIM5	-	ENSG00000162415	zinc finger SWIM-type containing 5
chr1	45306410	45303119	LINC01144	+	ENSG00000281912	long intergenic non-protein coding RNA 1144
chr1	45329395	45326179	HPDL	+	ENSG00000186603	4-hydroxyphenylpyruvate dioxygenase like
chr1	45331663	45338393	MUTYH	-	ENSG00000132781	mutY DNA glycosylase
chr1	45342552	45341473	TOE1	+	ENSG00000132773	target of EGR1, exonuclease
chr1	45496366	45497579	CCDC163	-	ENSG00000280670	coiled-coil domain containing 163
chr1	45502800	45510882	MMACHC	+	ENSG00000132763	metabolism of cobalamin associated C
chr1	45513536	45520547	PRDX1	-	ENSG00000117450	peroxiredoxin 1
chr1	45553043	45567549	AKR1A1	+	ENSG00000117448	aldo-keto reductase family 1 member A1
chr1	45586346	45616404	NASP	+	ENSG00000132780	nuclear autoantigenic sperm protein
chr1	45622544	45621557	CCDC17	-	ENSG00000159588	coiled-coil domain containing 17
chr1	45629804	45685613	GPBP1L1	-	ENSG00000159592	GC-rich promoter binding protein 1 like 1
chr1	45696824	45748153	IPP	-	ENSG00000197429	intracisternal A particle-promoted polypeptide
chr1	45789487	46033622	MAST2	+	ENSG00000086015	microtubule associated serine/threonine kinase 2
chr1	46042640	46130536	PIK3R3	-	ENSG00000117461	phosphoinositide-3-kinase regulatory subunit 3
chr1	46177573	46183462	TSPAN1	+	ENSG00000117472	tetraspanin 1
chr1	46191182	46217805	POMGNT1	-	ENSG00000085998	protein O-linked mannose N-acetylglucosaminyltransferase 1 (beta 1,2-)
chr1	46205834	46218756	LURAP1	+	ENSG00000171357	leucine rich adaptor protein 1
chr1	46248961	46275980	RAD54L	+	ENSG00000085999	RAD54 like
chr1	46263696	46301108	LRRC41	-	ENSG00000132128	leucine rich repeat containing 41
chr1	46342677	46362652	NSUN4	+	ENSG00000117481	NOP2/Sun RNA methyltransferase 4
chr1	46396817	46411348	FAAH	+	ENSG00000117480	fatty acid amide hydrolase
chr1	46434629	46479993	FAAHP1	+	NA	fatty acid amide hydrolase pseudogene 1
chr1	46449100	46448817	LINC01398	-	ENSG00000224863	long intergenic non-protein coding RNA 1398
chr1	46492336	46513716	DMBX1	+	ENSG00000197587	diencephalon/mesencephalon homeobox 1
chr1	46534666	46541469	TMEM275	-	ENSG00000282881	transmembrane protein 275
chr1	46541111	46567755	MKNK1-AS1	+	ENSG00000269956	MKNK1 antisense RNA 1
chr1	46548141	46549147	KNCN	-	ENSG00000162456	kinocilin
chr1	46559907	46614343	MKNK1	-	ENSG00000079277	MAPK interacting serine/threonine kinase 1
chr1	46610215	46614391	MOB3C	-	ENSG00000142961	MOB kinase activator 3C
chr1	46635237	46671367	ATPAF1	-	ENSG00000123472	ATP synthase mitochondrial F1 complex assembly factor 1
chr1	46677159	46716646	EFCAB14	-	ENSG00000159658	EF-hand calcium binding domain 14
chr1	46760338	46816913	CYP4B1	+	ENSG00000142973	cytochrome P450 family 4 subfamily B member 1
chr1	47026169	47048251	CYP4X1	+	ENSG00000186377	cytochrome P450 family 4 subfamily X member 1
chr1	47181750	47177839	LINC00853	+	ENSG00000224805	long intergenic non-protein coding RNA 853
chr1	47186082	47188544	PDZK1IP1	-	ENSG00000162366	PDZK1 interacting protein 1
chr1	47218790	47229720	TAL1	-	ENSG00000162367	TAL bHLH transcription factor 1, erythroid differentiation factor
chr1	47336297	47376339	CMPK1	+	ENSG00000162368	cytidine/uridine monophosphate kinase 1
chr1	47383428	47405977	LINC01389	-	NA	long intergenic non-protein coding RNA 1389
chr1	47418785	47415552	FOXE3	+	ENSG00000186790	forkhead box E3
chr1	47434633	47432141	FOXD2-AS1	-	ENSG00000237424	FOXD2 adjacent opposite strand RNA 1
chr1	47440544	47438191	FOXD2	+	ENSG00000186564	forkhead box D2
chr1	47763028	47994885	TRABD2B	-	ENSG00000269113	TraB domain containing 2B
chr1	48098592	48179928	SKINT1L	-	NA	Skint1 like (pseudogene)
chr1	48225185	48246144	SLC5A9	+	ENSG00000117834	solute carrier family 5 member 9
chr1	48297873	48469708	SPATA6	-	ENSG00000132122	spermatogenesis associated 6
chr1	48535354	50021454	AGBL4	-	ENSG00000186094	ATP/GTP binding protein like 4
chr1	48730019	48774469	BEND5	-	ENSG00000162373	BEN domain containing 5
chr1	50026529	50201272	ELAVL4	+	ENSG00000162374	ELAV like RNA binding protein 4
chr1	50420050	50420943	DMRTA2	-	ENSG00000142700	DMRT like family A2
chr1	50439528	50957767	FAF1	-	ENSG00000185104	Fas associated factor 1
chr1	50963245	50972134	CDKN2C	+	ENSG00000123080	cyclin dependent kinase inhibitor 2C
chr1	51062337	51057405	MIR4421	+	ENSG00000265538	microRNA 4421
chr1	51062518	51057603	MIR6500	+	ENSG00000275816	microRNA 6500
chr1	51238773	51270947	RNF11	+	ENSG00000123091	ring finger protein 11
chr1	51289758	51342616	TTC39A	-	ENSG00000085831	tetratricopeptide repeat domain 39A
chr1	51332154	51332824	TTC39A-AS1	+	ENSG00000261664	TTC39A antisense RNA 1
chr1	51356763	51516766	EPS15	-	ENSG00000085832	epidermal growth factor receptor pathway substrate 15
chr1	51564366	51592397	CALR4P	-	NA	calreticulin 4, pseudogene
chr1	51579679	51795927	OSBPL9	+	ENSG00000117859	oxysterol binding protein like 9
chr1	51791691	51876437	NRDC	-	ENSG00000078618	nardilysin convertase
chr1	51910456	51988200	RAB3B	-	ENSG00000169213	RAB3B, member RAS oncogene family
chr1	52022631	52052691	TXNDC12	-	ENSG00000117862	thioredoxin domain containing 12
chr1	52034603	52031310	KTI12	-	ENSG00000198841	KTI12 chromatin associated homolog
chr1	52144594	52344186	ZFYVE9	+	ENSG00000157077	zinc finger FYVE-type containing 9
chr1	52348223	52363693	CC2D1B	-	ENSG00000154222	coiled-coil and C2 domain containing 1B
chr1	52410782	52550987	TUT4	-	ENSG00000134744	terminal uridylyl transferase 4
chr1	52604871	52606551	GPX7	+	ENSG00000116157	glutathione peroxidase 7
chr1	52635668	52667183	SHISAL2A	+	ENSG00000182183	shisa like 2A
chr1	52686949	52695847	COA7	-	ENSG00000162377	cytochrome c oxidase assembly factor 7 (putative)
chr1	52845011	52892498	ZYG11A	+	ENSG00000203995	zyg-11 family member A, cell cycle regulator
chr1	52898410	52924712	ECHDC2	-	ENSG00000121310	enoyl-CoA hydratase domain containing 2
chr1	53064552	53083001	PODN	+	ENSG00000174348	podocan
chr1	53089679	53140138	SLC1A7	-	ENSG00000162383	solute carrier family 1 member 7
chr1	53199292	53211697	CPT2	+	ENSG00000157184	carnitine palmitoyltransferase 2
chr1	53216599	53218134	CZIB	-	ENSG00000162384	CXXC motif containing zinc binding protein
chr1	53244864	53325969	LRP8	-	ENSG00000157193	LDL receptor related protein 8
chr1	53415649	53437520	SLC25A3P1	-	ENSG00000236253	solute carrier family 25 member 3 pseudogene 1
chr1	53461899	53464988	DMRTB1	+	ENSG00000143006	DMRT like family B with proline rich C-terminal 1
chr1	53508737	53735606	GLIS1	-	ENSG00000174332	GLIS family zinc finger 1
chr1	53767978	53835963	NDC1	-	ENSG00000058804	NDC1 transmembrane nucleoporin
chr1	53919074	53943429	HSPB11	-	ENSG00000081870	heat shock protein family B (small) member 11
chr1	53948585	53965668	LRRC42	+	ENSG00000116212	leucine rich repeat containing 42
chr1	54009798	54015686	LDLRAD1	-	ENSG00000203985	low density lipoprotein receptor class A domain containing 1
chr1	54056084	54110019	TCEANC2	+	ENSG00000116205	transcription elongation factor A N-terminal and central domain containing 2
chr1	54135468	54151270	CDCP2	-	ENSG00000157211	CUB domain containing protein 2
chr1	54172151	54197536	CYB5RL	-	ENSG00000215883	cytochrome b5 reductase like
chr1	54186541	54222964	MRPL37	+	ENSG00000116221	mitochondrial ribosomal protein L37
chr1	54227932	54410979	SSBP3	-	ENSG00000157216	single stranded DNA binding protein 3
chr1	54238940	54236563	SSBP3-AS1	+	ENSG00000198711	SSBP3 antisense RNA 1
chr1	54544757	54636692	ACOT11	+	ENSG00000162390	acyl-CoA thioesterase 11
chr1	54611681	54621056	FAM151A	-	ENSG00000162391	family with sequence similarity 151 member A
chr1	54644254	54707766	MROH7	+	ENSG00000184313	maestro heat like repeat family member 7
chr1	54644286	54739808	MROH7-TTC4	+	ENSG00000271723	MROH7-TTC4 readthrough (NMD candidate)
chr1	54718361	54740157	TTC4	+	ENSG00000243725	tetratricopeptide repeat domain 4
chr1	54782212	54798823	TTC22	-	ENSG00000006555	tetratricopeptide repeat domain 22
chr1	54808563	54839752	LEXM	+	ENSG00000162398	lymphocyte expansion molecule
chr1	54852127	54884695	DHCR24	-	ENSG00000116133	24-dehydrocholesterol reductase
chr1	54983128	54989788	TMEM61	+	ENSG00000143001	transmembrane protein 61
chr1	55001433	55014672	BSND	+	ENSG00000162399	barttin CLCNK type accessory beta subunit
chr1	55041947	55062352	PCSK9	+	ENSG00000169174	proprotein convertase subtilisin/kexin type 9
chr1	55068859	55212864	USP24	-	ENSG00000162402	ubiquitin specific peptidase 24
chr1	55228141	55223223	MIR4422	+	ENSG00000265822	microRNA 4422
chr1	55870754	55947619	LINC01755	+	ENSG00000233079	long intergenic non-protein coding RNA 1755
chr1	55918103	55942480	LINC01753	-	ENSG00000230250	long intergenic non-protein coding RNA 1753
chr1	56417435	56414637	LINC01767	+	ENSG00000223956	long intergenic non-protein coding RNA 1767
chr1	56497261	56642801	PLPP3	-	ENSG00000162407	phospholipid phosphatase 3
chr1	56721289	56817196	FYB2	-	ENSG00000187889	FYN binding protein 2
chr1	56931707	56963640	C8B	-	ENSG00000021852	complement C8 beta chain
chr1	56997278	58544234	DAB1	-	ENSG00000173406	DAB adaptor protein 1
chr1	58417884	58544302	OMA1	-	ENSG00000162600	OMA1 zinc metallopeptidase
chr1	58577933	58574752	TACSTD2	-	ENSG00000184292	tumor associated calcium signal transducer 2
chr1	58645940	58697577	MYSM1	-	ENSG00000162601	Myb like, SWIRM and MPN domains 1
chr1	58783291	58781547	JUN	-	ENSG00000177606	Jun proto-oncogene, AP-1 transcription factor subunit
chr1	58787628	58898609	LINC01135	+	NA	long intergenic non-protein coding RNA 1135
chr1	58936143	59238055	LINC01358	+	NA	long intergenic non-protein coding RNA 1358
chr1	59134432	59293991	HSD52	-	ENSG00000224609	uncharacterized LOC729467
chr1	59299138	59808147	FGGY	+	ENSG00000172456	FGGY carbohydrate kinase domain containing
chr1	59817286	59873822	HOOK1	+	ENSG00000134709	hook microtubule tethering protein 1
chr1	59895808	59924273	CYP2J2	-	ENSG00000134716	cytochrome P450 family 2 subfamily J member 2
chr1	59989769	60071270	C1orf87	-	ENSG00000162598	chromosome 1 open reading frame 87
chr1	60867759	61460288	NFIA	+	ENSG00000162599	nuclear factor I A
chr1	60915175	61054385	NFIA-AS2	-	ENSG00000237928	NFIA antisense RNA 2
chr1	61683546	61722923	TM2D1	-	ENSG00000162604	TM2 domain containing 1
chr1	61744977	62176175	PATJ	+	ENSG00000132849	PATJ crumbs cell polarity complex component
chr1	62197349	62209828	L1TD1	+	ENSG00000240563	LINE1 type transposase domain containing 1
chr1	62238665	62316934	KANK4	-	ENSG00000132854	KN motif and ankyrin repeat domains 4
chr1	62438797	62449304	USP1	+	ENSG00000162607	ubiquitin specific peptidase 1
chr1	62456798	62685886	DOCK7	-	ENSG00000116641	dedicator of cytokinesis 7
chr1	62786632	62863016	ATG4C	+	ENSG00000125703	autophagy related 4C cysteine peptidase
chr1	63161583	63314774	LINC00466	-	ENSG00000224209	long intergenic non-protein coding RNA 466
chr1	63323384	63321941	FOXD3-AS1	-	ENSG00000230798	FOXD3 antisense RNA 1
chr1	63329425	63324484	MIR6068	-	ENSG00000275836	microRNA 6068
chr1	63370075	63436053	ALG6	+	ENSG00000088035	ALG6 alpha-1,3-glucosyltransferase
chr1	63443270	63591221	ITGB3BP	-	ENSG00000142856	integrin subunit beta 3 binding protein
chr1	63776517	64178998	ROR1	+	ENSG00000185483	receptor tyrosine kinase like orphan receptor 1
chr1	64472629	64690558	CACHD1	+	ENSG00000158966	cache domain containing 1
chr1	64747595	64830732	RAVER2	+	ENSG00000162437	ribonucleoprotein, PTB binding 2
chr1	64835729	65065254	JAK1	-	ENSG00000162434	Janus kinase 1
chr1	64974725	64999989	LINC01359	-	ENSG00000226891	long intergenic non-protein coding RNA 1359
chr1	65150049	65229645	AK4	+	ENSG00000162433	adenylate kinase 4
chr1	65250719	65413371	DNAJC6	+	ENSG00000116675	DnaJ heat shock protein family (Hsp40) member C6
chr1	65423152	65639059	LEPR	+	ENSG00000116678	leptin receptor
chr1	65795014	66372079	PDE4B	+	ENSG00000184588	phosphodiesterase 4B
chr1	66535883	66748639	SGIP1	+	ENSG00000118473	SH3GL interacting endocytic adaptor 1
chr1	66754959	66776547	TCTEX1D1	+	ENSG00000152760	Tctex1 domain containing 1
chr1	66927395	66986119	MIER1	+	ENSG00000198160	MIER1 transcriptional regulator
chr1	67001850	67051648	SLC35D1	-	ENSG00000116704	solute carrier family 35 member D1
chr1	67094665	67229353	C1orf141	-	ENSG00000203963	chromosome 1 open reading frame 141
chr1	67309864	67396224	IL12RB2	+	ENSG00000081985	interleukin 12 receptor subunit beta 2
chr1	67410310	67427915	SERBP1	-	ENSG00000142864	SERPINE1 mRNA binding protein 1
chr1	67687701	67685834	GADD45A	+	ENSG00000116717	growth arrest and DNA damage inducible alpha
chr1	67703975	67830967	GNG12	-	ENSG00000172380	G protein subunit gamma 12
chr1	68048386	68049131	DIRAS3	-	ENSG00000162595	DIRAS family GTPase 3
chr1	68100973	68230620	WLS	-	ENSG00000116729	Wnt ligand secretion mediator
chr1	68499176	68536127	DEPDC1-AS1	+	ENSG00000234264	DEPDC1 antisense RNA 1
chr1	69058338	69227107	LINC01707	+	ENSG00000223883	long intergenic non-protein coding RNA 1707
chr1	69570422	70149445	LRRC7	+	ENSG00000033122	leucine rich repeat containing 7
chr1	69921822	69917817	PIN1P1	+	ENSG00000229359	peptidylprolyl cis/trans isomerase, NIMA-interacting 1 pseudogene 1
chr1	70208182	70250552	SRSF11	+	ENSG00000116754	serine and arginine rich splicing factor 11
chr1	70357305	70382839	HHLA3	+	ENSG00000197568	HERV-H LTR-associating 3
chr1	70854853	71045308	PTGER3	-	ENSG00000050628	prostaglandin E receptor 3
chr1	71398443	72280039	NEGR1	-	ENSG00000172260	neuronal growth regulator 1
chr1	74579930	74623598	ERICH3-AS1	+	ENSG00000234497	ERICH3 antisense RNA 1
chr1	74735652	74764178	TYW3	+	ENSG00000162623	tRNA-yW synthesizing protein 3 homolog
chr1	75130934	75159033	LHX8	+	ENSG00000162624	LIM homeobox 8
chr1	75799382	75910742	MSH4	+	ENSG00000057468	mutS homolog 4
chr1	76869980	77065046	ST6GALNAC5	+	ENSG00000117069	ST6 N-acetylgalactosaminide alpha-2,6-sialyltransferase 5
chr1	77284519	77557466	AK5	+	ENSG00000154027	adenylate kinase 5
chr1	77698487	77757352	USP33	-	ENSG00000077254	ubiquitin specific peptidase 33
chr1	77782124	77877039	MIGA1	+	ENSG00000180488	mitoguardin 1
chr1	77891013	77941395	NEXN	+	ENSG00000162614	nexilin F-actin binding protein
chr1	77981675	78015464	DNAJB4	+	ENSG00000162616	DnaJ heat shock protein family (Hsp40) member B4
chr1	77982042	78135944	GIPC2	+	ENSG00000137960	GIPC PDZ domain containing family member 2
chr1	78306384	78538201	PTGFR	+	ENSG00000122420	prostaglandin F receptor
chr1	81308647	81989936	ADGRL2	+	ENSG00000117114	adhesion G protein-coupled receptor L2
chr1	83867524	83996650	TTLL7	-	ENSG00000137941	tubulin tyrosine ligase like 7
chr1	84080562	84235998	PRKACB	+	ENSG00000142875	protein kinase cAMP-activated catalytic subunit beta
chr1	84300866	84387457	SAMD13	+	ENSG00000203943	sterile alpha motif domain containing 13
chr1	84481759	84495852	RPF1	+	ENSG00000117133	ribosome production factor 1 homolog
chr1	84928083	84994613	MCOLN2	-	ENSG00000153898	mucolipin 2
chr1	85001647	85130638	WDR63	+	ENSG00000162643	WD repeat domain 63
chr1	85020582	85046000	MCOLN3	-	ENSG00000055732	mucolipin 3
chr1	85159389	85198516	SYDE2	-	ENSG00000097096	synapse defective Rho GTPase homolog 2
chr1	85252453	85257172	C1orf52	-	ENSG00000162642	chromosome 1 open reading frame 52
chr1	85320981	85575863	DDAH1	-	ENSG00000153904	dimethylarginine dimethylaminohydrolase 1
chr1	85583261	85582089	CCN1	+	ENSG00000142871	cellular communication network factor 1
chr1	85731733	86154443	COL24A1	-	ENSG00000171502	collagen type XXIV alpha 1 chain
chr1	86349324	86393842	ODF2L	-	ENSG00000122417	outer dense fiber of sperm tails 2 like
chr1	86573681	86693811	CLCA4-AS1	-	ENSG00000261737	CLCA4 antisense RNA 1
chr1	86706002	86701962	CLCA4-AS1	-	ENSG00000261737	CLCA4 antisense RNA 1
chr1	86917135	87107482	HS2ST1	+	ENSG00000153936	heparan sulfate 2-O-sulfotransferase 1
chr1	87132265	87166698	LINC01140	+	ENSG00000267272	long intergenic non-protein coding RNA 1140
chr1	87331380	87346423	LMO4	+	ENSG00000143013	LIM domain only 4
chr1	87623303	88682704	PKN2-AS1	-	ENSG00000237505	PKN2 antisense RNA 1
chr1	88855133	88889444	GTF2B	-	ENSG00000137947	general transcription factor IIB
chr1	89527329	89595364	LRRC8B	+	ENSG00000197147	leucine rich repeat containing 8 VRAC subunit B
chr1	89583791	89630416	LRRC8C-DT	-	ENSG00000231999	LRRC8C divergent transcript
chr1	89823514	89934111	LRRC8D	+	ENSG00000171492	leucine rich repeat containing 8 VRAC subunit D
chr1	89997610	90033033	ZNF326	+	ENSG00000162664	zinc finger protein 326
chr1	90714039	90714802	BARHL2	-	ENSG00000143032	BarH like homeobox 2
chr1	90771586	90849158	LINC02609	-	ENSG00000233593	long intergenic non-protein coding RNA 2609
chr1	91263266	91402356	HFM1	-	ENSG00000162669	helicase for meiosis 1
chr1	91503351	91523264	CDC7	+	ENSG00000097046	cell division cycle 7
chr1	91682843	91903835	TGFBR3	-	ENSG00000069702	transforming growth factor beta receptor 3
chr1	92032485	92061038	EPHX4	+	ENSG00000172031	epoxide hydrolase 4
chr1	92248902	92296487	GLMN	-	ENSG00000174842	glomulin, FKBP associated protein
chr1	92475543	92484425	GFI1	-	ENSG00000162676	growth factor independent 1 transcriptional repressor
chr1	92511196	92789904	EVI5	-	ENSG00000067208	ecotropic viral integration site 5
chr1	92835237	92959022	DIPK1A	-	ENSG00000154511	divergent protein kinase domain 1A
chr1	93081735	93136579	MTF2	+	ENSG00000143033	metal response element binding transcription factor 2
chr1	93182419	93276230	CCDC18	+	ENSG00000122483	coiled-coil domain containing 18
chr1	93264686	93343525	CCDC18-AS1	-	NA	CCDC18 antisense RNA 1
chr1	93450631	93552161	FNBP1L	+	ENSG00000137942	formin binding protein 1 like
chr1	93564241	93844650	BCAR3	-	ENSG00000137936	BCAR3 adaptor protein, NSP family member
chr1	93594699	93603073	BCAR3-AS1	+	NA	BCAR3 antisense RNA 1
chr1	93995334	94118648	ABCA4	-	ENSG00000198691	ATP binding cassette subfamily A member 4
chr1	94151488	94272568	ARHGAP29	-	ENSG00000137962	Rho GTPase activating protein 29
chr1	94420889	94516166	ABCD3	+	ENSG00000117528	ATP binding cassette subfamily D member 3
chr1	94531673	94539259	F3	-	ENSG00000117525	coagulation factor III, tissue factor
chr1	94616314	94852926	SLC44A3-AS1	-	ENSG00000224081	SLC44A3 antisense RNA 1
chr1	94899449	94924723	CNN3	-	ENSG00000117519	calponin 3
chr1	94976905	95070451	ALG14	-	ENSG00000172339	ALG14 UDP-N-acetylglucosaminyltransferase subunit
chr1	95120423	95244725	TLCD4-RWDD3	+	ENSG00000271092	TLCD4-RWDD3 readthrough
chr1	96724165	96821238	PTBP2	+	ENSG00000117569	polypyrimidine tract binding protein 2
chr1	97080243	97992500	DPYD	-	ENSG00000188641	dihydropyrimidine dehydrogenase
chr1	97935974	98047363	MIR137HG	-	ENSG00000225206	MIR137 host gene
chr1	98047742	98042851	MIR2682	-	ENSG00000284247	microRNA 2682
chr1	98664201	98758000	SNX7	+	ENSG00000162627	sorting nexin 7
chr1	99266453	99307090	PLPPR4	+	ENSG00000117600	phospholipid phosphatase related 4
chr1	99648613	99692041	PALMD	+	ENSG00000099260	palmdelphin
chr1	99852861	99921523	AGL	+	ENSG00000162688	amylo-alpha-1, 6-glucosidase, 4-alpha-glucanotransferase
chr1	99971851	100033134	SLC35A3	+	ENSG00000117620	solute carrier family 35 member A3
chr1	100040595	100080877	MFSD14A	+	ENSG00000156875	major facilitator superfamily domain containing 14A
chr1	100347501	100517777	CDC14A	+	ENSG00000079335	cell division cycle 14A
chr1	100540639	100539521	GPR88	+	ENSG00000181656	G protein-coupled receptor 88
chr1	100874872	100892679	EXTL2	-	ENSG00000162694	exostosin like glycosyltransferase 2
chr1	100898576	100979257	SLC30A7	+	ENSG00000162695	solute carrier family 30 member 7
chr1	101239365	101241213	S1PR1	+	ENSG00000170989	sphingosine-1-phosphate receptor 1
chr1	101805060	101994426	OLFM3	-	ENSG00000118733	olfactomedin 3
chr1	102878967	103106372	COL11A1	-	ENSG00000060718	collagen type XI alpha 1 chain
chr1	105930120	106025777	LINC01677	-	NA	long intergenic non-protein coding RNA 1677
chr1	107059174	107065136	PRMT6	+	ENSG00000198890	protein arginine methyltransferase 6
chr1	107142507	107480958	NTNG1	+	ENSG00000162631	netrin G1
chr1	107573661	107962680	VAV3	-	ENSG00000134215	vav guanine nucleotide exchange factor 3
chr1	107966943	107992107	VAV3-AS1	+	ENSG00000230489	VAV3 antisense RNA 1
chr1	108136543	108198349	SLC25A24	-	ENSG00000085491	solute carrier family 25 member 24
chr1	108562589	108642400	FAM102B	+	ENSG00000162636	family with sequence similarity 102 member B
chr1	108650790	108659026	HENMT1	-	ENSG00000162639	HEN methyltransferase 1
chr1	108694810	108700428	PRPF38B	+	ENSG00000134186	pre-mRNA processing factor 38B
chr1	108749174	108807023	STXBP3	+	ENSG00000116266	syntaxin binding protein 3
chr1	108818398	108960984	AKNAD1	-	ENSG00000162641	AKNA domain containing 1
chr1	108877850	108932045	GPSM2	+	ENSG00000121957	G protein signaling modulator 2
chr1	108972714	109039613	WDR47	-	ENSG00000085433	WD repeat domain 47
chr1	109093264	109094434	TMEM167B	+	ENSG00000215717	transmembrane protein 167B
chr1	109102693	109098112	SCARNA2	+	ENSG00000278249	small Cajal body-specific RNA 2
chr1	109108451	109111357	C1orf194	-	ENSG00000179902	chromosome 1 open reading frame 194
chr1	109216418	109235682	SARS1	+	ENSG00000031698	seryl-tRNA synthetase 1
chr1	109252039	109273251	CELSR2	+	ENSG00000143126	cadherin EGF LAG seven-pass G-type receptor 2
chr1	109282056	109280686	PSRC1	-	ENSG00000134222	proline and serine rich coiled-coil 1
chr1	109294865	109304511	MYBPHL	-	ENSG00000221986	myosin binding protein H like
chr1	109312068	109395418	SORT1	-	ENSG00000134243	sortilin 1
chr1	109401542	109423948	PSMA5	-	ENSG00000143106	proteasome 20S subunit alpha 5
chr1	109469046	109479634	SYPL2	+	ENSG00000143028	synaptophysin like 2
chr1	109485979	109490304	ATXN7L2	+	ENSG00000162650	ataxin 7 like 2
chr1	109496552	109500432	CYB561D1	+	ENSG00000174151	cytochrome b561 family member D1
chr1	109506678	109507238	AMIGO1	-	ENSG00000181754	adhesion molecule with Ig like domain 1
chr1	109542372	109545906	GPR61	+	ENSG00000156097	G protein-coupled receptor 61
chr1	109551115	109597695	GNAI3	+	ENSG00000065135	G protein subunit alpha i3
chr1	109618604	109629553	AMPD2	+	ENSG00000116337	adenosine monophosphate deaminase 2
chr1	109670522	109707051	GSTM2	+	ENSG00000213366	glutathione S-transferase mu 2
chr1	109714280	109772928	GSTM5	+	ENSG00000134201	glutathione S-transferase mu 5
chr1	109736432	109738538	GSTM3	-	ENSG00000134202	glutathione S-transferase mu 3
chr1	109752580	109761527	EPS8L3	-	ENSG00000198758	EPS8 like 3
chr1	109912742	109928492	CSF1	+	ENSG00000184371	colony stimulating factor 1
chr1	109987265	110021242	AHCYL1	+	ENSG00000168710	adenosylhomocysteinase like 1
chr1	110034077	110072141	STRIP1	+	ENSG00000143093	striatin interacting protein 1
chr1	110062370	110068172	ALX3	-	ENSG00000156150	ALX homeobox 3
chr1	110085188	110107219	LINC01397	+	ENSG00000258673	long intergenic non-protein coding RNA 1397
chr1	110114943	110111447	UBL4B	+	ENSG00000186150	ubiquitin like 4B
chr1	110152994	110199702	SLC6A17	+	ENSG00000197106	solute carrier family 6 member 17
chr1	110211334	110207487	LINC02586	-	NA	long intergenic non-protein coding RNA 2586
chr1	110212814	110280600	KCNC4	+	ENSG00000116396	potassium voltage-gated channel subfamily C member 4
chr1	110341006	110344181	RBM15	+	ENSG00000162775	RNA binding motif protein 15
chr1	110349616	110441317	LAMTOR5-AS1	+	NA	LAMTOR5 antisense RNA 1
chr1	110453649	110454858	PROK1	+	ENSG00000143125	prokineticin 1
chr1	110483252	110488777	CYMP	+	ENSG00000240194	chymosin, pseudogene
chr1	110490180	110487758	CYMP-AS1	-	ENSG00000235407	CYMP antisense RNA 1
chr1	110519717	110516675	KCNA10	-	ENSG00000143105	potassium voltage-gated channel subfamily A member 10
chr1	110522337	110628974	KCNA2	-	ENSG00000177301	potassium voltage-gated channel subfamily A member 2
chr1	110674965	110672440	KCNA3	-	ENSG00000177272	potassium voltage-gated channel subfamily A member 3
chr1	110949690	110961465	LRIF1	-	ENSG00000121931	ligand dependent nuclear receptor interacting factor 1
chr1	111142127	111182604	CEPT1	+	ENSG00000134255	choline/ethanolamine phosphotransferase 1
chr1	111188469	111202035	DENND2D	-	ENSG00000162777	DENN domain containing 2D
chr1	111203271	111240940	CHI3L2	+	ENSG00000064886	chitinase 3 like 2
chr1	111349100	111350513	PIFO	+	ENSG00000173947	primary cilia formation
chr1	111385360	111389319	PGBP	-	ENSG00000227179	pepsinogen B, pseudogene
chr1	111416819	111425235	OVGP1	-	ENSG00000085465	oviductal glycoprotein 1
chr1	111451364	111460273	ATP5PB	+	ENSG00000116459	ATP synthase peripheral stalk-membrane subunit b
chr1	111544718	111714191	RAP1A	+	ENSG00000116473	RAP1A, member of RAS oncogene family
chr1	111683130	111753324	INKA2	-	ENSG00000197852	inka box actin regulator 2
chr1	111742079	111745298	INKA2-AS1	+	ENSG00000227811	INKA2 antisense RNA 1
chr1	111773162	111986655	KCND3	-	ENSG00000171385	potassium voltage-gated channel subfamily D member 3
chr1	111856262	111854405	KCND3-IT1	-	ENSG00000232558	KCND3 intronic transcript 1
chr1	111911836	111908431	KCND3-AS1	+	ENSG00000237556	KCND3 antisense RNA 1
chr1	111992270	111996342	LINC01750	+	ENSG00000231437	long intergenic non-protein coding RNA 1750
chr1	112398714	112460956	CTTNBP2NL	+	ENSG00000143079	CTTNBP2 N-terminal like
chr1	112469041	112527665	WNT2B	+	ENSG00000134245	Wnt family member 2B
chr1	112526014	112618325	ST7L	-	ENSG00000007341	suppression of tumorigenicity 7 like
chr1	112675641	112698246	MOV10	+	ENSG00000155363	Mov10 RISC complex RNA helicase
chr1	112703627	112704934	RHOC	-	ENSG00000155366	ras homolog family member C
chr1	112712494	112712977	PPM1J	-	ENSG00000155367	protein phosphatase, Mg2+/Mn2+ dependent 1J
chr1	112722919	112724735	TAFA3	+	ENSG00000184599	TAFA chemokine like family member 3
chr1	112822670	112848143	LINC01356	-	ENSG00000215866	long intergenic non-protein coding RNA 1356
chr1	112914347	112954513	SLC16A1	-	ENSG00000155380	solute carrier family 16 member 1
chr1	112925923	112921837	AKR7A2P1	+	NA	aldo-keto reductase family 7 member A2 pseudogene 1
chr1	113075698	113129760	LRIG2	+	ENSG00000198799	leucine rich repeats and immunoglobulin like domains 2
chr1	113393015	113683423	MAGI3	+	ENSG00000081026	membrane associated guanylate kinase, WW and PDZ domain containing 3
chr1	113699331	113756989	PHTF1	-	ENSG00000116793	putative homeodomain transcription factor 1
chr1	113859135	113898737	AP4B1-AS1	+	ENSG00000226167	AP4B1 antisense RNA 1
chr1	113879316	113885081	BCL2L15	-	ENSG00000188761	BCL2 like 15
chr1	113896694	113902701	AP4B1	-	ENSG00000134262	adaptor related protein complex 4 subunit beta 1
chr1	113907713	113911586	DCLRE1B	+	ENSG00000118655	DNA cross-link repair 1B
chr1	113926500	113926995	HIPK1-AS1	-	ENSG00000235527	HIPK1 antisense RNA 1
chr1	113981891	114033072	OLFML3	+	ENSG00000116774	olfactomedin like 3
chr1	114091791	114151380	SYT6	-	ENSG00000134207	synaptotagmin 6
chr1	114395290	114508703	TRIM33	-	ENSG00000197323	tripartite motif containing 33
chr1	114570057	114579129	BCAS2	-	ENSG00000116752	BCAS2 pre-mRNA processing factor
chr1	114585348	114667922	DENND2C	-	ENSG00000175984	DENN domain containing 2C
chr1	114675590	114693118	AMPD1	-	ENSG00000116748	adenosine monophosphate deaminase 1
chr1	114706969	114714271	NRAS	-	ENSG00000213281	NRAS proto-oncogene, GTPase
chr1	114719413	114756176	CSDE1	-	ENSG00000009307	cold shock domain containing E1
chr1	114771979	114778185	SIKE1	-	ENSG00000052723	suppressor of IKBKE 1
chr1	114857363	114992870	SYCP1	+	ENSG00000198765	synaptonemal complex protein 1
chr1	115050511	115087003	TSPAN2	-	ENSG00000134198	tetraspanin 2
chr1	115285534	115365572	NGF-AS1	+	ENSG00000228035	NGF antisense RNA 1
chr1	115288417	115335756	NGF	-	ENSG00000134259	nerve growth factor
chr1	115644470	115695724	VANGL1	+	ENSG00000173218	VANGL planar cell polarity protein 1
chr1	115838877	115841417	NHLH2	-	ENSG00000177551	nescient helix-loop-helix 2
chr1	115979013	116067554	SLC22A15	+	ENSG00000163393	solute carrier family 22 member 15
chr1	116114255	116132740	MAB21L3	+	ENSG00000173212	mab-21 like 3
chr1	116375168	116407761	ATP1A1	+	ENSG00000163399	ATPase Na+/K+ transporting subunit alpha 1
chr1	116380937	116418801	ATP1A1-AS1	-	ENSG00000203865	ATP1A1 antisense RNA 1
chr1	116426224	116476342	LINC01762	-	ENSG00000233154	long intergenic non-protein coding RNA 1762
chr1	116517034	116568539	CD58	-	ENSG00000116815	CD58 molecule
chr1	116562524	116557611	MIR548AC	-	ENSG00000264419	microRNA 548ac
chr1	116576899	116665255	IGSF3	-	ENSG00000143061	immunoglobulin superfamily member 3
chr1	116756930	116766729	CD2	+	ENSG00000116824	CD2 molecule
chr1	116912416	116987853	PTGFRN	+	ENSG00000134247	prostaglandin F2 receptor inhibitor
chr1	117004250	117033976	CD101	+	ENSG00000134256	CD101 molecule
chr1	117062826	117104953	TTF2	+	ENSG00000116830	transcription termination factor 2
chr1	117113560	117120087	TRIM45	-	ENSG00000134253	tripartite motif containing 45
chr1	117146087	117208460	VTCN1	-	ENSG00000134258	V-set domain containing T cell activation inhibitor 1
chr1	117369949	117526372	MAN1A2	+	ENSG00000198162	mannosidase alpha class 1A member 2
chr1	117608548	117625889	TENT5C	+	ENSG00000183508	terminal nucleotidyltransferase 5C
chr1	117932220	117964043	WDR3	+	ENSG00000065183	WD repeat domain 3
chr1	117956090	118182728	SPAG17	-	ENSG00000155761	sperm associated antigen 17
chr1	118885546	118987056	TBX15	-	ENSG00000092607	T-box transcription factor 15
chr1	119049905	119062285	WARS2-IT1	+	NA	WARS2 intronic transcript 1
chr1	119142891	119273473	WARS2-AS1	+	ENSG00000231365	WARS2 antisense RNA 1
chr1	119329899	119353682	LINC01780	+	ENSG00000232650	long intergenic non-protein coding RNA 1780
chr1	119371279	119391630	HAO2	+	ENSG00000116882	hydroxyacid oxidase 2
chr1	119650911	119741718	PHGDH	+	ENSG00000092621	phosphoglycerate dehydrogenase
chr1	119750502	119766405	HMGCS2	-	ENSG00000134240	3-hydroxy-3-methylglutaryl-CoA synthase 2
chr1	119796517	119809080	REG4	-	ENSG00000134193	regenerating family member 4
chr1	119896033	119894015	ADAM30	-	ENSG00000134249	ADAM metallopeptidase domain 30
chr1	119914053	120098279	NOTCH2	-	ENSG00000134250	notch receptor 2
chr1	120153398	120174020	SEC22B	-	ENSG00000265808	SEC22 homolog B, vesicle trafficking protein (gene/pseudogene)
chr1	145673352	145705648	PDZK1	-	ENSG00000174827	PDZ domain containing 1
chr1	145721971	145736788	CD160	+	ENSG00000117281	CD160 molecule
chr1	145826588	145841902	POLR3C	+	ENSG00000186141	RNA polymerase III subunit C
chr1	145848130	145846454	NUDT17	+	ENSG00000186364	nudix hydrolase 17
chr1	145851022	145857336	PIAS3	-	ENSG00000131788	protein inhibitor of activated STAT 3
chr1	145853087	145848145	MIR6736	-	ENSG00000278549	microRNA 6736
chr1	145869060	145883366	ANKRD35	-	ENSG00000198483	ankyrin repeat domain 35
chr1	145893708	145907611	ITGA10	-	ENSG00000143127	integrin subunit alpha 10
chr1	145920214	145925178	RBM8A	-	ENSG00000265241	RNA binding motif protein 8A
chr1	145921513	145922841	GNRHR2	+	ENSG00000211451	gonadotropin releasing hormone receptor 2 (pseudogene)
chr1	145935923	145955517	LIX1L	-	ENSG00000271601	limb and CNS expressed 1 like
chr1	145961941	145962075	ANKRD34A	-	ENSG00000272031	ankyrin repeat domain 34A
chr1	145967190	145976348	POLR3GL	+	ENSG00000121851	RNA polymerase III subunit G like
chr1	146019968	146034246	HJV	-	ENSG00000168509	hemojuvelin BMP co-receptor
chr1	147087116	147082256	RNVU1-8	-	ENSG00000286172	RNA, variant U1 small nuclear 8
chr1	147157606	147170050	PRKAB2	-	ENSG00000131791	protein kinase AMP-activated non-catalytic subunit beta 2
chr1	147177851	147240550	FMO5	-	ENSG00000131781	flavin containing dimethylaniline monoxygenase 5
chr1	147544001	147623716	BCL9	+	ENSG00000116128	BCL9 transcription coactivator
chr1	147632152	147668024	ACP6	-	ENSG00000162836	acid phosphatase 6, lysophosphatidic
chr1	147758699	147770862	GJA5	-	ENSG00000265107	gap junction protein alpha 5
chr1	147930893	147991092	GPR89B	+	ENSG00000188092	G protein-coupled receptor 89B
chr1	147996362	148012456	PDZK1P1	-	NA	PDZ domain containing 1 pseudogene 1
chr1	148158639	148184480	LINC02805	+	ENSG00000232265	long intergenic non-protein coding RNA 2805
chr1	148336979	148332054	MIR5087	-	ENSG00000283676	microRNA 5087
chr1	149886959	149884152	H2BC21	-	ENSG00000184678	H2B clustered histone 21
chr1	149890390	149898298	BOLA1	+	ENSG00000178096	bolA family member 1
chr1	149905818	149915344	SV2A	-	ENSG00000159164	synaptic vesicle glycoprotein 2A
chr1	149925817	149925303	SF3B4	-	ENSG00000143368	splicing factor 3b subunit 4
chr1	149931151	149934379	MTMR11	-	ENSG00000014914	myotubularin related protein 11
chr1	149940312	150008226	OTUD7B	-	ENSG00000264522	OTU deubiquitinase 7B
chr1	150069779	150142829	VPS45	+	ENSG00000136631	vacuolar protein sorting 45 homolog
chr1	150151683	150162220	PLEKHO1	+	ENSG00000023902	pleckstrin homology domain containing O1
chr1	150220917	150233656	ANP32E	-	ENSG00000143401	acidic nuclear phosphoprotein 32 family member E
chr1	150259751	150262578	CA14	+	ENSG00000118298	carbonic anhydrase 14
chr1	150267899	150267080	APH1A	-	ENSG00000117362	aph-1 homolog A, gamma-secretase subunit
chr1	150285043	150284593	CIART	+	ENSG00000159208	circadian associated repressor of transcription
chr1	150323979	150350733	PRPF3	+	ENSG00000117360	pre-mRNA processing factor 3
chr1	150365591	150474066	RPRD2	+	ENSG00000163125	regulation of nuclear pre-mRNA domain containing 2
chr1	150489864	150505109	TARS2	+	ENSG00000143374	threonyl-tRNA synthetase 2, mitochondrial
chr1	150510562	150511289	ECM1	+	ENSG00000143369	extracellular matrix protein 1
chr1	150518257	150515532	FALEC	+	ENSG00000228126	focally amplified long non-coding RNA in epithelial cancer
chr1	150551869	150558437	ADAMTSL4	+	ENSG00000143382	ADAMTS like 4
chr1	150562702	150572052	ADAMTSL4-AS1	-	ENSG00000203804	ADAMTSL4 antisense RNA 1
chr1	150577051	150577238	MCL1	-	ENSG00000143384	MCL1 apoptosis regulator, BCL2 family member
chr1	150603351	150627112	ENSA	-	ENSG00000143420	endosulfine alpha
chr1	150700560	150718395	HORMAD1	-	ENSG00000143452	HORMA domain containing 1
chr1	150812213	150874208	ARNT	-	ENSG00000143437	aryl hydrocarbon receptor nuclear translocator
chr1	150928763	150962244	SETDB1	+	ENSG00000143379	SET domain bifurcated histone lysine methyltransferase 1
chr1	150963083	150972503	CERS2	-	ENSG00000143418	ceramide synthase 2
chr1	150984749	150993134	ANXA9	+	ENSG00000143412	annexin A9
chr1	150998586	151005875	MINDY1	-	ENSG00000143409	MINDY lysine 48 deubiquitinase 1
chr1	151050251	151049486	C1orf56	+	ENSG00000143443	chromosome 1 open reading frame 56
chr1	151053471	151067825	CDC42SE1	-	ENSG00000197622	CDC42 small effector 1
chr1	151073078	151123042	GABPB2	+	ENSG00000143458	GA binding protein transcription factor subunit beta 2
chr1	151134185	151144164	SEMA6C	-	ENSG00000143434	semaphorin 6C
chr1	151172486	151173784	TMOD4	-	ENSG00000163157	tropomodulin 4
chr1	151178804	151192821	VPS72	-	ENSG00000163159	vacuolar protein sorting 72 homolog
chr1	151200449	151247036	PIP5K1A	+	ENSG00000143398	phosphatidylinositol-4-phosphate 5-kinase type 1 alpha
chr1	151257209	151264979	PSMD4	+	ENSG00000159352	proteasome 26S subunit, non-ATPase 4
chr1	151282178	151279450	ZNF687-AS1	-	ENSG00000232671	ZNF687 antisense RNA 1
chr1	151284118	151289676	ZNF687	+	ENSG00000143373	zinc finger protein 687
chr1	151294297	151325215	PI4KB	-	ENSG00000143393	phosphatidylinositol 4-kinase beta
chr1	151343140	151344857	RFX5	-	ENSG00000143390	regulatory factor X5
chr1	151366804	151370207	SELENBP1	-	ENSG00000143416	selenium binding protein 1
chr1	151402060	151399437	PSMB4	+	ENSG00000159377	proteasome 20S subunit beta 4
chr1	151405224	151456994	POGZ	-	ENSG00000143442	pogo transposable element derived with ZNF domain
chr1	151513010	151536192	CGN	+	ENSG00000143375	cingulin
chr1	151542805	151581083	TUFT1	+	ENSG00000143367	tuftelin 1
chr1	151614506	151696591	SNX27	+	ENSG00000143376	sorting nexin 27
chr1	151702558	151714303	CELF3	-	ENSG00000159409	CUGBP Elav-like family member 3
chr1	151712933	151727305	RIIAD1	+	ENSG00000178796	regulatory subunit of type II PKA R-subunit domain containing 1
chr1	151765399	151768834	OAZ3	+	ENSG00000143450	ornithine decarboxylase antizyme 3
chr1	151772607	151788916	TDRKH	-	ENSG00000182134	tudor and KH domain containing
chr1	151802764	151802919	LINGO4	-	ENSG00000213171	leucine rich repeat and Ig domain containing 4
chr1	151808571	151829345	RORC	-	ENSG00000143365	RAR related orphan receptor C
chr1	151840319	151838057	C2CD4D	-	ENSG00000225556	C2 calcium dependent domain containing 4D
chr1	151849601	151851212	THEM5	-	ENSG00000196407	thioesterase superfamily member 5
chr1	151873366	151907137	THEM4	-	ENSG00000159445	thioesterase superfamily member 4
chr1	152021162	152020008	NBPF18P	+	NA	NBPF member 18, pseudogene
chr1	152035006	152045407	S100A11	-	ENSG00000163191	S100 calcium binding protein A11
chr1	152108817	152112954	TCHH	-	ENSG00000159450	trichohyalin
chr1	152156095	152156728	RPTN	-	ENSG00000215853	repetin
chr1	152170625	152442956	FLG-AS1	+	ENSG00000237975	FLG antisense RNA 1
chr1	152411743	152411763	CRNN	-	ENSG00000143536	cornulin
chr1	152516982	152513508	CRCT1	+	ENSG00000169509	cysteine rich C-terminal 1
chr1	152625334	152620603	LCE3A	-	ENSG00000185962	late cornified envelope 3A
chr1	152665880	152662159	LCE2D	+	ENSG00000187223	late cornified envelope 2D
chr1	152700845	152696942	LCE2A	+	ENSG00000187173	late cornified envelope 2A
chr1	152710660	152706991	LCE4A	+	ENSG00000187170	late cornified envelope 4A
chr1	152722022	152717970	C1orf68	+	ENSG00000198854	chromosome 1 open reading frame 68
chr1	152778872	152774228	LCE1F	+	ENSG00000240386	late cornified envelope 1F
chr1	152788714	152785926	LCE1E	+	ENSG00000186226	late cornified envelope 1E
chr1	152799221	152795681	LCE1D	+	ENSG00000172155	late cornified envelope 1D
chr1	152814471	152810608	LCE1B	+	ENSG00000196734	late cornified envelope 1B
chr1	152845356	152841483	LCE6A	+	ENSG00000235942	late cornified envelope 6A
chr1	152911046	152909386	IVL	+	ENSG00000163207	involucrin
chr1	152973148	152970074	SPRR4	+	ENSG00000184148	small proline rich protein 4
chr1	153205930	153202620	LELP1	+	ENSG00000203784	late cornified envelope like proline rich 1
chr1	153300362	153308218	PGLYRP3	-	ENSG00000159527	peptidoglycan recognition protein 3
chr1	153332620	153346341	PGLYRP4	-	ENSG00000163218	peptidoglycan recognition protein 4
chr1	153360354	153358523	S100A9	+	ENSG00000163220	S100 calcium binding protein A9
chr1	153376211	153373121	S100A12	-	ENSG00000163221	S100 calcium binding protein A12
chr1	153392532	153388573	S100A8	-	ENSG00000143546	S100 calcium binding protein A8
chr1	153419020	153420722	S100A7A	+	ENSG00000184330	S100 calcium binding protein A7A
chr1	153460244	153458151	S100A7	-	ENSG00000143556	S100 calcium binding protein A7
chr1	153537099	153533744	S100A6	-	ENSG00000197956	S100 calcium binding protein A6
chr1	153539647	153539265	S100A5	-	ENSG00000196420	S100 calcium binding protein A5
chr1	153546113	153547636	S100A4	-	ENSG00000196154	S100 calcium binding protein A4
chr1	153549829	153546758	S100A3	-	ENSG00000188015	S100 calcium binding protein A3
chr1	153563608	153565390	S100A2	-	ENSG00000196754	S100 calcium binding protein A2
chr1	153609386	153610645	S100A16	-	ENSG00000188643	S100 calcium binding protein A16
chr1	153616755	153614486	S100A14	-	ENSG00000189334	S100 calcium binding protein A14
chr1	153621287	153628860	S100A13	-	ENSG00000189171	S100 calcium binding protein A13
chr1	153630426	153629539	S100A1	+	ENSG00000160678	S100 calcium binding protein A1
chr1	153636482	153643806	CHTOP	+	ENSG00000160679	chromatin target of PRMT1
chr1	153661203	153659352	SNAPIN	+	ENSG00000143553	SNAP associated protein
chr1	153664288	153668528	ILF2	-	ENSG00000143621	interleukin enhancer binding factor 2
chr1	153681188	153691492	NPR1	+	ENSG00000169418	natriuretic peptide receptor 1
chr1	153692205	153687293	MIR8083	-	ENSG00000274940	microRNA 8083
chr1	153791530	153920860	GATAD2B	-	ENSG00000143614	GATA zinc finger domain containing 2B
chr1	153932001	153944218	DENND4B	-	ENSG00000198837	DENN domain containing 4B
chr1	153950169	153956115	CRTC2	-	ENSG00000160741	CREB regulated transcription coactivator 2
chr1	153961599	153965684	SLC39A1	-	ENSG00000143570	solute carrier family 39 member 1
chr1	153964851	153959920	MIR6737	-	ENSG00000276584	microRNA 6737
chr1	153970034	153971861	CREB3L4	+	ENSG00000143578	cAMP responsive element binding protein 3 like 4
chr1	153976769	153975174	JTB	-	ENSG00000143543	jumping translocation breakpoint
chr1	153984117	153983858	RAB13	-	ENSG00000143545	RAB13, member RAS oncogene family
chr1	153995185	154152616	NUP210L	-	ENSG00000143552	nucleoporin 210 like
chr1	154107021	154102092	MIR5698	-	ENSG00000263987	microRNA 5698
chr1	154157804	154192148	TPM3	-	ENSG00000143549	tropomyosin 3
chr1	154201585	154203833	C1orf189	-	ENSG00000163263	chromosome 1 open reading frame 189
chr1	154222679	154269010	UBAP2L	+	ENSG00000143569	ubiquitin associated protein 2 like
chr1	154323590	154322825	AQP10	+	ENSG00000143595	aquaporin 10
chr1	154328053	154348804	ATP8B2	+	ENSG00000143515	ATPase phospholipid transporting 8B2
chr1	154404828	154404064	IL6R-AS1	-	ENSG00000228013	IL6R antisense RNA 1
chr1	154407693	154466950	IL6R	+	ENSG00000160712	interleukin 6 receptor
chr1	154472272	154499912	SHE	-	ENSG00000169291	Src homology 2 domain containing E
chr1	154504719	154545647	TDRD10	+	ENSG00000163239	tudor domain containing 10
chr1	154551077	154556528	UBE2Q1	-	ENSG00000160714	ubiquitin conjugating enzyme E2 Q1
chr1	154570278	154577513	CHRNB2	+	ENSG00000160716	cholinergic receptor nicotinic beta 2 subunit
chr1	154584557	154625513	ADAR	-	ENSG00000160710	adenosine deaminase RNA specific
chr1	154699955	154867781	KCNN3	-	ENSG00000143603	potassium calcium-activated channel subfamily N member 3
chr1	154927240	154934219	PMVK	-	ENSG00000163344	phosphomevalonate kinase
chr1	154946576	154953623	PBXIP1	-	ENSG00000163346	PBX homeobox interacting protein 1
chr1	154959526	154961353	PYGO2	-	ENSG00000163348	pygopus family PHD finger 2
chr1	154964798	154971895	SHC1	-	ENSG00000160691	SHC adaptor protein 1
chr1	154977153	154976751	CKS1B	+	ENSG00000173207	CDC28 protein kinase regulatory subunit 1B
chr1	154985838	154990611	FLAD1	+	ENSG00000160688	flavin adenine dinucleotide synthetase 1
chr1	154996086	154991815	LENEP	+	ENSG00000163352	lens epithelial protein
chr1	155005130	155016022	ZBTB7B	+	ENSG00000160685	zinc finger and BTB domain containing 7B
chr1	155021020	155031281	DCST2	-	ENSG00000163354	DC-STAMP domain containing 2
chr1	155036324	155048430	DCST1	+	ENSG00000163357	DC-STAMP domain containing 1
chr1	155047691	155043618	DCST1-AS1	-	NA	DCST1 antisense RNA 1
chr1	155053066	155060275	ADAM15	+	ENSG00000143537	ADAM metallopeptidase domain 15
chr1	155066237	155067053	EFNA4	+	ENSG00000243364	ephrin A4
chr1	155081337	155085038	EFNA3	+	ENSG00000143590	ephrin A3
chr1	155130376	155132399	EFNA1	+	ENSG00000169242	ephrin A1
chr1	155137844	155136357	SLC50A1	+	ENSG00000169241	solute carrier family 50 member 1
chr1	155142391	155138095	DPM3	-	ENSG00000179085	dolichyl-phosphate mannosyltransferase subunit 3, regulatory
chr1	155171908	155170975	KRTCAP2	-	ENSG00000163463	keratinocyte associated protein 2
chr1	155176287	155182471	TRIM46	+	ENSG00000163462	tripartite motif containing 46
chr1	155188324	155190416	MUC1	-	ENSG00000185499	mucin 1, cell surface associated
chr1	155197677	155192772	MIR92B	+	ENSG00000284586	microRNA 92b
chr1	155198088	155206551	THBS3	-	ENSG00000169231	thrombospondin 3
chr1	155211199	155211324	MTX1	+	ENSG00000173171	metaxin 1
chr1	155311248	155318166	FDPS	+	ENSG00000160752	farnesyl diphosphate synthase
chr1	155323394	155328614	RUSC1	+	ENSG00000160753	RUN and SH3 domain containing 1
chr1	155337768	155560307	ASH1L	-	ENSG00000116539	ASH1 like histone lysine methyltransferase
chr1	155661943	155686500	YY1AP1	-	ENSG00000163374	YY1 associated protein 1
chr1	155690460	155736510	DAP3	+	ENSG00000132676	death associated protein 3
chr1	155748329	155747637	MSTO2P	+	NA	misato family member 2, pseudogene
chr1	155752162	155856900	GON4L	-	ENSG00000116580	gon-4 like
chr1	155862067	155882699	SYT11	+	ENSG00000132718	synaptotagmin 11
chr1	155900308	155908904	RIT1	-	ENSG00000143622	Ras like without CAAX 1
chr1	155915545	155931913	KHDC4	-	ENSG00000132680	KH domain containing 4, pre-mRNA splicing factor
chr1	155944138	155940587	RXFP4	+	ENSG00000173080	relaxin family peptide/INSL5 receptor 4
chr1	155949351	156004570	ARHGEF2	-	ENSG00000116584	Rho/Rac guanine nucleotide exchange factor 2
chr1	155953773	155948836	MIR6738	-	ENSG00000277817	microRNA 6738
chr1	156011548	156018451	SSR2	-	ENSG00000163479	signal sequence receptor subunit 2
chr1	156037799	156051298	UBQLN4	-	ENSG00000160803	ubiquilin 4
chr1	156057282	156056006	LAMTOR2	+	ENSG00000116586	late endosomal/lysosomal adaptor, MAPK and MTOR activator 2
chr1	156063660	156068004	RAB25	+	ENSG00000132698	RAB25, member RAS oncogene family
chr1	156074513	156079965	MEX3A	-	ENSG00000254726	mex-3 RNA binding family member A
chr1	156085073	156137589	LMNA	+	ENSG00000160789	lamin A/C
chr1	156149866	156175252	SEMA4A	+	ENSG00000196189	semaphorin 4A
chr1	156196432	156210296	SLC25A44	+	ENSG00000160785	solute carrier family 25 member 44
chr1	156215482	156240832	PMF1-BGLAP	+	ENSG00000260238	PMF1-BGLAP readthrough
chr1	156215493	156237542	PMF1	+	ENSG00000160783	polyamine modulated factor 1
chr1	156244684	156240817	BGLAP	+	ENSG00000242252	bone gamma-carboxyglutamate protein
chr1	156245820	156245617	PAQR6	-	ENSG00000160781	progestin and adipoQ receptor family member 6
chr1	156251724	156280325	SMG5	-	ENSG00000198952	SMG5 nonsense mediated mRNA decay factor
chr1	156285435	156290685	TMEM79	+	ENSG00000163472	transmembrane protein 79
chr1	156292589	156293189	GLMP	-	ENSG00000198715	glycosylated lysosomal membrane protein
chr1	156301124	156296807	VHLL	-	ENSG00000189030	VHL like
chr1	156311468	156365373	CCT3	-	ENSG00000163468	chaperonin containing TCP1 subunit 3
chr1	156339814	156344495	TSACC	+	ENSG00000163467	TSSK6 activating cochaperone
chr1	156371711	156382719	RHBG	+	ENSG00000132677	Rh family B glycoprotein (gene/pseudogene)
chr1	156406750	156454263	C1orf61	-	ENSG00000125462	chromosome 1 open reading frame 61
chr1	156466227	156498279	MEF2D	-	ENSG00000116604	myocyte enhancer factor 2D
chr1	156527905	156570104	IQGAP3	-	ENSG00000183856	IQ motif containing GTPase activating protein 3
chr1	156582227	156584270	TTC24	+	ENSG00000187862	tetratricopeptide repeat domain 24
chr1	156594262	156591799	NAXE	+	ENSG00000163382	NAD(P)HX epimerase
chr1	156621831	156623225	HAPLN2	+	ENSG00000132702	hyaluronan and proteoglycan link protein 2
chr1	156643890	156657032	BCAN	+	ENSG00000132692	brevican
chr1	156671263	156674907	NES	-	ENSG00000132688	nestin
chr1	156702106	156703316	CRABP2	-	ENSG00000143320	cellular retinoic acid binding protein 2
chr1	156730942	156734460	RRNAD1	+	ENSG00000143303	ribosomal RNA adenine dimethylase domain containing 1
chr1	156739803	156739090	MRPL24	-	ENSG00000143314	mitochondrial ribosomal protein L24
chr1	156744609	156764425	HDGF	-	ENSG00000143321	heparin binding growth factor
chr1	156753110	156798315	PRCC	+	ENSG00000143294	proline rich mitotic checkpoint control factor
chr1	156808743	156814348	SH2D2A	-	ENSG00000027869	SH2 domain containing 2A
chr1	156818140	156879350	NTRK1	+	ENSG00000198400	neurotrophic receptor tyrosine kinase 1
chr1	156842563	156856617	INSRR	-	ENSG00000027644	insulin receptor related receptor
chr1	156896198	156913934	PEAR1	+	ENSG00000187800	platelet endothelial aggregation receptor 1
chr1	156923132	156930594	LRRC71	+	ENSG00000160838	leucine rich repeat containing 71
chr1	156937340	157043242	ARHGEF11	-	ENSG00000132694	Rho guanine nucleotide exchange factor 11
chr1	156938631	156933744	MIR765	-	ENSG00000211581	microRNA 765
chr1	157094543	157109912	ETV3L	-	ENSG00000253831	ETS variant transcription factor 3 like
chr1	157123691	157135974	ETV3	-	ENSG00000117036	ETS variant transcription factor 3
chr1	157515877	157550015	FCRL5	-	ENSG00000143297	Fc receptor like 5
chr1	157576247	157595585	FCRL4	-	ENSG00000163518	Fc receptor like 4
chr1	157676821	157698269	FCRL3	-	ENSG00000160856	Fc receptor like 3
chr1	157995773	158097762	KIRREL1	+	ENSG00000183853	kirre like nephrin family adhesion molecule 1
chr1	158180530	158183927	CD1D	+	ENSG00000158473	CD1d molecule
chr1	158356196	158355053	CD1E	+	ENSG00000158488	CD1e molecule
chr1	158757220	158753391	OR6K6	+	ENSG00000180433	olfactory receptor family 6 subfamily K member 6
chr1	159174109	159200813	CADM3	+	ENSG00000162706	cell adhesion molecule 3
chr1	159196825	159205473	CADM3-AS1	-	NA	CADM3 antisense RNA 1
chr1	159205807	159204000	ACKR1	+	ENSG00000213088	atypical chemokine receptor 1 (Duffy blood group)
chr1	159783432	159780043	DUSP23	+	ENSG00000158716	dual specificity phosphatase 23
chr1	159829311	159834992	SLAMF8	+	ENSG00000158714	SLAM family member 8
chr1	159836980	159852571	SNHG28	-	ENSG00000256029	small nucleolar RNA host gene 28
chr1	159856816	159860157	VSIG8	-	ENSG00000243284	V-set and immunoglobulin domain containing 8
chr1	159874864	159897665	CFAP45	-	ENSG00000213085	cilia and flagella associated protein 45
chr1	159920607	159923007	TAGLN2	-	ENSG00000158710	transgelin 2
chr1	159929539	159943113	IGSF9	-	ENSG00000085552	immunoglobulin superfamily member 9
chr1	160027453	160029490	PIGM	-	ENSG00000143315	phosphatidylinositol glycan anchor biosynthesis class M
chr1	160084038	160088063	KCNJ9	+	ENSG00000162728	potassium inwardly rectifying channel subfamily J member 9
chr1	160093840	160096443	IGSF8	-	ENSG00000162729	immunoglobulin superfamily member 8
chr1	160118259	160141091	ATP1A2	+	ENSG00000018625	ATPase Na+/K+ transporting subunit alpha 2
chr1	160154086	160184480	ATP1A4	+	ENSG00000132681	ATPase Na+/K+ transporting subunit alpha 4
chr1	160193075	160199386	CASQ1	+	ENSG00000143318	calsequestrin 1
chr1	160207880	160212876	PEA15	+	ENSG00000162734	proliferation and apoptosis adaptor protein 15
chr1	160218215	160260049	DCAF8	-	ENSG00000132716	DDB1 and CUL4 associated factor 8
chr1	160403064	160426170	VANGL2	+	ENSG00000162738	VANGL planar cell polarity protein 2
chr1	160610606	160644795	SLAMF1	-	ENSG00000117090	signaling lymphocytic activation molecule family member 1
chr1	160681246	160709331	CD48	-	ENSG00000117091	CD48 molecule
chr1	160798574	160825761	LY9	+	ENSG00000122224	lymphocyte antigen 9
chr1	160832660	160860387	CD244	-	ENSG00000122223	CD244 molecule
chr1	161040131	161036477	TSTD1	-	ENSG00000215845	thiosulfate sulfurtransferase like domain containing 1
chr1	161041751	161043477	USF1	-	ENSG00000158773	upstream transcription factor 1
chr1	161073498	161087058	NECTIN4	-	ENSG00000143217	nectin cell adhesion molecule 4
chr1	161100861	161097846	KLHDC9	+	ENSG00000162755	kelch domain containing 9
chr1	161120586	161122945	NIT1	+	ENSG00000158793	nitrilase 1
chr1	161123474	161130188	DEDD	-	ENSG00000158796	death effector domain containing
chr1	161161950	161163223	USP21	+	ENSG00000143258	ubiquitin specific peptidase 21
chr1	161168556	161175513	PPOX	+	ENSG00000143224	protoporphyrinogen oxidase
chr1	161186802	161196554	ADAMTS4	-	ENSG00000158859	ADAM metallopeptidase with thrombospondin type 1 motif 4
chr1	161199604	161211895	NDUFS2	+	ENSG00000158864	NADH:ubiquinone oxidoreductase core subunit S2
chr1	161232166	161235744	NR1I3	-	ENSG00000143257	nuclear receptor subfamily 1 group I member 3
chr1	161261245	161282950	PCP4L1	+	ENSG00000248485	Purkinje cell protein 4 like 1
chr1	161307235	161307468	MPZ	-	ENSG00000158887	myelin protein zero
chr1	161724063	161725643	FCRLB	+	ENSG00000162746	Fc receptor like B
chr1	161752258	161754738	DUSP12	+	ENSG00000081721	dual specificity phosphatase 12
chr1	161985692	162021354	OLFML2B	-	ENSG00000162745	olfactomedin like 2B
chr1	162072191	162367975	NOS1AP	+	ENSG00000198929	nitric oxide synthase 1 adaptor protein
chr1	162375703	162374354	SPATA46	-	ENSG00000171722	spermatogenesis associated 46
chr1	162381341	162384312	C1orf226	+	ENSG00000239887	chromosome 1 open reading frame 226
chr1	162499751	162527131	UHMK1	+	ENSG00000152332	U2AF homology motif kinase 1
chr1	162564006	162597342	UAP1	+	ENSG00000117143	UDP-N-acetylglucosamine pyrophosphorylase 1
chr1	162793202	162810317	HSD17B7	+	ENSG00000132196	hydroxysteroid 17-beta dehydrogenase 7
chr1	163269076	163353264	NUF2	+	ENSG00000143228	NUF2 component of NDC80 kinetochore complex
chr1	164558084	164896796	PBX1	+	ENSG00000185630	PBX homeobox 1
chr1	165204367	165354215	LMX1A	-	ENSG00000162761	LIM homeobox transcription factor 1 alpha
chr1	165403422	165442855	RXRG	-	ENSG00000143171	retinoid X receptor gamma
chr1	165479338	165579655	LRRC52-AS1	-	ENSG00000237463	LRRC52 antisense RNA 1
chr1	165726793	165825255	TMCO1	-	ENSG00000143183	transmembrane and coiled-coil domains 1
chr1	166059926	166164501	FAM78B	-	ENSG00000188859	family with sequence similarity 78 member B
chr1	166841947	166853859	POGK	+	ENSG00000143157	pogo transposable element derived with KRAB domain
chr1	166859010	166873764	TADA1	-	ENSG00000152382	transcriptional adaptor 1
chr1	166898211	166973040	ILDR2	-	ENSG00000143195	immunoglobulin like domain containing receptor 2
chr1	166978082	167019714	MAEL	+	ENSG00000143194	maelstrom spermatogenic transposon silencer
chr1	167055336	167163979	GPA33	-	ENSG00000143167	glycoprotein A33
chr1	167096575	167126665	DUSP27	+	ENSG00000198842	dual specificity phosphatase 27, atypical
chr1	167223376	167424845	POU2F1	+	ENSG00000143190	POU class 2 homeobox 1
chr1	167433140	167516110	CD247	-	ENSG00000198821	CD247 molecule
chr1	167531617	167551305	CREG1	-	ENSG00000143162	cellular repressor of E1A stimulated genes 1
chr1	167723692	167789419	MPZL1	+	ENSG00000197965	myelin protein zero like 1
chr1	167811886	167911715	ADCY10	-	ENSG00000143199	adenylate cyclase 10
chr1	167919175	167934572	MPC2	-	ENSG00000143158	mitochondrial pyruvate carrier 2
chr1	168082043	168135167	GPR161	-	ENSG00000143147	G protein-coupled receptor 161
chr1	168228438	168250521	SFT2D2	+	ENSG00000213064	SFT2 domain containing 2
chr1	168378024	168373121	MIR557	+	ENSG00000207974	microRNA 557
chr1	168697968	168726706	DPT	-	ENSG00000143196	dermatopontin
chr1	169108197	169130222	ATP1B1	+	ENSG00000143153	ATPase Na+/K+ transporting subunit beta 1
chr1	169397370	169458169	CCDC181	-	ENSG00000117477	coiled-coil domain containing 181
chr1	169466409	169483444	SLC19A2	-	ENSG00000117479	solute carrier family 19 member 2
chr1	169514451	169584088	F5	-	ENSG00000198734	coagulation factor V
chr1	169664507	169851580	C1orf112	+	ENSG00000000460	chromosome 1 open reading frame 112
chr1	169852131	169891767	SCYL3	-	ENSG00000000457	SCY1 like pseudokinase 3
chr1	169923826	170082708	KIFAP3	-	ENSG00000075945	kinesin associated protein 3
chr1	170148459	170166366	METTL11B	+	ENSG00000203740	methyltransferase like 11B
chr1	170534631	170551334	GORAB	+	ENSG00000120370	golgin, RAB6 interacting
chr1	170665228	170736921	PRRX1	+	ENSG00000116132	paired related homeobox 1
chr1	170937971	171062265	MROH9	+	ENSG00000117501	maestro heat like repeat family member 9
chr1	171250971	171283478	FMO1	+	ENSG00000010932	flavin containing dimethylaniline monoxygenase 1
chr1	171488051	171591011	PRRC2C	+	ENSG00000117523	proline rich coiled-coil 2C
chr1	171603121	171636299	MYOCOS	+	ENSG00000283683	myocilin opposite strand
chr1	171637917	171650188	MYOC	-	ENSG00000034971	myocilin
chr1	171702660	171739574	VAMP4	-	ENSG00000117533	vesicle associated membrane protein 4
chr1	171784160	171811523	EEF1AKNMT	+	ENSG00000010165	eEF1A lysine and N-terminal methyltransferase
chr1	171843998	172415966	DNM3	+	ENSG00000197959	dynamin 3
chr1	172140897	172142340	DNM3OS	-	NA	DNM3 opposite strand/antisense RNA
chr1	172372689	172441586	PIGC	-	ENSG00000135845	phosphatidylinositol glycan anchor biosynthesis class C
chr1	172423185	172466331	C1orf105	+	ENSG00000180999	chromosome 1 open reading frame 105
chr1	172534849	172609333	SUCO	+	ENSG00000094975	SUN domain containing ossification factor
chr1	172661603	172664376	FASLG	+	ENSG00000117560	Fas ligand
chr1	173042460	173048463	TNFSF18	-	ENSG00000120337	TNF superfamily member 18
chr1	173502960	173600572	SLC9C2	-	ENSG00000162753	solute carrier family 9 member C2 (putative)
chr1	173610836	173667351	ANKRD45	-	ENSG00000183831	ankyrin repeat domain 45
chr1	173717441	173784192	KLHL20	+	ENSG00000076321	kelch like family member 20
chr1	173827153	173856308	DARS2	+	ENSG00000117593	aspartyl-tRNA synthetase 2, mitochondrial
chr1	173861059	173866382	GAS5	-	ENSG00000234741	growth arrest specific 5
chr1	173906304	173914878	SERPINC1	-	ENSG00000117601	serpin family C member 1
chr1	173933584	174019857	RC3H1	-	ENSG00000135870	ring finger and CCCH-type domains 1
chr1	174112768	174157665	RABGAP1L-DT	-	ENSG00000227373	RABGAP1L divergent transcript
chr1	175001663	175009527	CACYBP	+	ENSG00000116161	calcyclin binding protein
chr1	175013289	175020925	MRPS14	-	ENSG00000120333	mitochondrial ribosomal protein S14
chr1	175070333	175145575	TNN	+	ENSG00000120332	tenascin N
chr1	175159486	175190499	KIAA0040	-	ENSG00000235750	KIAA0040
chr1	175317694	175741116	TNR	-	ENSG00000116147	tenascin R
chr1	175879843	175877968	LINC01657	+	ENSG00000224718	long intergenic non-protein coding RNA 1657
chr1	175947331	176204786	COP1	-	ENSG00000143207	COP1 E3 ubiquitin ligase
chr1	176465671	176843101	PAPPA2	+	ENSG00000116183	pappalysin 2
chr1	176859802	177162473	ASTN1	-	ENSG00000152092	astrotactin 1
chr1	177173458	177279922	BRINP2	+	ENSG00000198797	BMP/retinoic acid inducible neural specific 2
chr1	177354062	177435380	LINC01645	+	ENSG00000224968	long intergenic non-protein coding RNA 1645
chr1	177703024	177709775	LINC01741	+	ENSG00000236720	long intergenic non-protein coding RNA 1741
chr1	177926456	177981803	SEC16B	-	ENSG00000120341	SEC16 homolog B, endoplasmic reticulum export factor
chr1	177931288	178035507	CRYZL2P-SEC16B	-	ENSG00000120341	CRYZL2P-SEC16B readthrough
chr1	178008636	178035450	CRYZL2P	-	ENSG00000242193	crystallin zeta like 2, pseudogene
chr1	178093177	178091484	RASAL2-AS1	-	ENSG00000224687	RASAL2 antisense RNA 1
chr1	178515609	178546102	TEX35	+	ENSG00000240021	testis expressed 35
chr1	178545252	178546389	C1orf220	+	ENSG00000213057	chromosome 1 open reading frame 220 (putative)
chr1	178727647	178919341	RALGPS2	+	ENSG00000116191	Ral GEF with PH domain and SH3 binding motif 2
chr1	179028304	179074067	FAM20B	+	ENSG00000116199	FAM20B glycosaminoglycan xylosylkinase
chr1	179084570	179095523	TOR3A	+	ENSG00000186283	torsin family 3 member A
chr1	179101830	179227184	ABL2	-	ENSG00000143322	ABL proto-oncogene 2, non-receptor tyrosine kinase
chr1	179296214	179356180	SOAT1	+	ENSG00000057252	sterol O-acyltransferase 1
chr1	179368220	179552235	AXDND1	+	ENSG00000162779	axonemal dynein light chain domain containing 1
chr1	179553039	179573452	NPHS2	-	ENSG00000116218	NPHS2 stomatin family member, podocin
chr1	179594113	179688772	TDRD5	+	ENSG00000162782	tudor domain containing 5
chr1	179745663	179813698	FAM163A	+	ENSG00000143340	family with sequence similarity 163 member A
chr1	179842467	179875303	TOR1AIP2	-	ENSG00000169905	torsin 1A interacting protein 2
chr1	179884542	179922500	TOR1AIP1	+	ENSG00000143337	torsin 1A interacting protein 1
chr1	179957273	180112375	CEP350	+	ENSG00000135837	centrosomal protein 350
chr1	180157369	180201530	QSOX1	+	ENSG00000116260	quiescin sulfhydryl oxidase 1
chr1	180232764	180276484	LHX4	+	ENSG00000121454	LIM homeobox 4
chr1	180634522	180887779	XPR1	+	ENSG00000143324	xenotropic and polytropic retrovirus receptor 1
chr1	180915397	180949114	KIAA1614	+	ENSG00000135835	KIAA1614
chr1	180952199	180952387	KIAA1614-AS1	-	ENSG00000232586	KIAA1614 antisense RNA 1
chr1	180975212	181020621	STX6	-	ENSG00000135823	syntaxin 6
chr1	181091200	181090400	IER5	+	ENSG00000162783	immediate early response 5
chr1	181176984	181179708	LINC01732	+	ENSG00000237292	long intergenic non-protein coding RNA 1732
chr1	181238888	181236104	LINC01699	+	ENSG00000179452	long intergenic non-protein coding RNA 1699
chr1	181320190	181805584	CACNA1E	+	ENSG00000198216	calcium voltage-gated channel subunit alpha1 E
chr1	182057070	182059212	ZNF648	-	ENSG00000179930	zinc finger protein 648
chr1	182380598	182389706	GLUL	-	ENSG00000135821	glutamate-ammonia ligase
chr1	182576134	182586756	RNASEL	-	ENSG00000135828	ribonuclease L
chr1	182601123	182601889	RGS16	-	ENSG00000143333	regulator of G protein signaling 16
chr1	182617754	182614129	LINC01686	+	ENSG00000261504	long intergenic non-protein coding RNA 1686
chr1	182644316	182682076	RGS8	-	ENSG00000135824	regulator of G protein signaling 8
chr1	182791793	182827884	NPL	+	ENSG00000135838	N-acetylneuraminate pyruvate lyase
chr1	182841847	182885482	DHX9	+	ENSG00000135829	DExH-box helicase 9
chr1	182902365	182951025	SHCBP1L	-	ENSG00000157060	SHC binding and spindle associated 1 like
chr1	183025920	183143092	LAMC1	+	ENSG00000135862	laminin subunit gamma 1
chr1	183188738	183242627	LAMC2	+	ENSG00000058085	laminin subunit gamma 2
chr1	183250737	183415880	NMNAT2	-	ENSG00000157064	nicotinamide nucleotide adenylyltransferase 2
chr1	183463374	183469765	SMG7-AS1	-	ENSG00000232860	SMG7 antisense RNA 1
chr1	183474716	183595746	SMG7	+	ENSG00000116698	SMG7 nonsense mediated mRNA decay factor
chr1	183558062	183588376	NCF2	-	ENSG00000116701	neutrophil cytosolic factor 2
chr1	183623346	183633283	ARPC5	-	ENSG00000162704	actin related protein 2/3 complex subunit 5
chr1	183638585	183926032	RGL1	+	ENSG00000143344	ral guanine nucleotide dissociation stimulator like 1
chr1	183932354	184035229	COLGALT2	-	ENSG00000198756	collagen beta(1-O)galactosyltransferase 2
chr1	184054151	184121478	TSEN15	+	ENSG00000198860	tRNA splicing endonuclease subunit 15
chr1	184389529	184626519	C1orf21	+	ENSG00000116667	chromosome 1 open reading frame 21
chr1	184692737	184752407	EDEM3	-	ENSG00000116406	ER degradation enhancing alpha-mannosidase like protein 3
chr1	184793224	184972008	NIBAN1	-	ENSG00000135842	niban apoptosis regulator 1
chr1	185048026	185100103	RNF2	+	ENSG00000121481	ring finger protein 2
chr1	185159580	185289281	SWT1	+	ENSG00000116668	SWT1 RNA endoribonuclease homolog
chr1	185298888	185314773	IVNS1ABP	-	ENSG00000116679	influenza virus NS1A binding protein
chr1	185560871	185626444	LINC01350	-	ENSG00000228309	long intergenic non-protein coding RNA 1350
chr1	185736891	186188449	HMCN1	+	ENSG00000143341	hemicentin 1
chr1	186314152	186373193	TPR	-	ENSG00000047410	translocated promoter region, nuclear basket protein
chr1	186683122	186678946	PACERR	+	ENSG00000273129	PTGS2 antisense NFKB1 complex-mediated expression regulator RNA
chr1	190100158	190475904	BRINP3	-	ENSG00000162670	BMP/retinoic acid inducible neural specific 3
chr1	191223659	191225967	LINC01680	-	ENSG00000233882	long intergenic non-protein coding RNA 1680
chr1	192160962	192183315	RGS18	+	ENSG00000150681	regulator of G protein signaling 18
chr1	192319492	192364785	RGS21	+	ENSG00000253148	regulator of G protein signaling 21
chr1	192578263	192577524	RGS1	+	ENSG00000090104	regulator of G protein signaling 1
chr1	192811539	192809775	RGS2	+	ENSG00000116741	regulator of G protein signaling 2
chr1	193014750	193057580	UCHL5	-	ENSG00000116750	ubiquitin C-terminal hydrolase L5
chr1	193093366	193103614	GLRX2	-	ENSG00000023572	glutaredoxin 2
chr1	193124483	193252315	CDC73	+	ENSG00000134371	cell division cycle 73
chr1	193307245	193363453	LINC01031	+	ENSG00000232077	long intergenic non-protein coding RNA 1031
chr1	196047383	196062735	LINC01724	-	NA	long intergenic non-protein coding RNA 1724
chr1	196228279	196606725	KCNT2	-	ENSG00000162687	potassium sodium-activated channel subfamily T member 2
chr1	196654543	196745004	CFH	+	ENSG00000000971	complement factor H
chr1	196822257	196829689	CFHR1	+	ENSG00000244414	complement factor H related 1
chr1	197086627	197144194	ASPM	-	ENSG00000066279	abnormal spindle microtubule assembly
chr1	197507248	197773196	DENND1B	-	ENSG00000213047	DENN domain containing 1B
chr1	197914402	197932978	LHX9	+	ENSG00000143355	LIM homeobox 9
chr1	198159494	198319920	NEK7	+	ENSG00000151414	NIMA related kinase 7
chr1	198780361	198934971	MIR181A1HG	-	NA	MIR181A1 host gene
chr1	200030114	200174920	NR5A2	+	ENSG00000116833	nuclear receptor subfamily 5 group A member 2
chr1	200255919	200398205	LINC00862	-	ENSG00000203721	long intergenic non-protein coding RNA 862
chr1	200407440	200407556	ZNF281	-	ENSG00000162702	zinc finger protein 281
chr1	200553997	200618251	KIF14	-	ENSG00000118193	kinesin family member 14
chr1	200742058	200858204	CAMSAP2	+	ENSG00000118200	calmodulin regulated spectrin associated protein family member 2
chr1	200875481	200871678	GPR25	+	ENSG00000170128	G protein-coupled receptor 25
chr1	200893548	200913242	INAVA	+	ENSG00000163362	innate immunity activator
chr1	200919960	200964168	MROH3P	+	ENSG00000233217	maestro heat like repeat family member 3, pseudogene
chr1	200971890	201021200	KIF21B	-	ENSG00000116852	kinesin family member 21B
chr1	201042012	201109951	CACNA1S	-	ENSG00000081248	calcium voltage-gated channel subunit alpha1 S
chr1	201116453	201124684	ASCL5	-	ENSG00000232237	achaete-scute family bHLH transcription factor 5
chr1	201137272	201169074	TMEM9	-	ENSG00000116857	transmembrane protein 9
chr1	201193324	201226452	IGFN1	+	ENSG00000163395	immunoglobulin like and fibronectin type III domain containing 1
chr1	201285952	201330493	PKP1	+	ENSG00000081277	plakophilin 1
chr1	201361508	201375264	TNNT2	-	ENSG00000118194	troponin T2, cardiac type
chr1	201383333	201397415	LAD1	-	ENSG00000159166	ladinin 1
chr1	201406268	201427366	TNNI1	-	ENSG00000159173	troponin I1, slow skeletal type
chr1	201466778	201466737	PHLDA3	-	ENSG00000174307	pleckstrin homology like domain family A member 3
chr1	201486030	201506956	CSRP1	-	ENSG00000159176	cysteine and glycine rich protein 1
chr1	201521203	201581867	RPS10P7	+	NA	ribosomal protein S10 pseudogene 7
chr1	201625385	201824469	NAV1	+	ENSG00000134369	neuron navigator 1
chr1	201722008	201717127	MIR5191	+	ENSG00000264802	microRNA 5191
chr1	201811111	201806202	MIR1231	+	ENSG00000221028	microRNA 1231
chr1	201891180	201890087	SHISA4	+	ENSG00000198892	shisa family member 4
chr1	201958003	201968164	TIMM17A	+	ENSG00000134375	translocase of inner mitochondrial membrane 17A
chr1	201984872	202003647	RNPEP	+	ENSG00000176393	arginyl aminopeptidase
chr1	201998196	202007963	ELF3-AS1	-	NA	ELF3 antisense RNA 1
chr1	202005624	202000736	MIR6740	+	ENSG00000275207	microRNA 6740
chr1	202010445	202014683	ELF3	+	ENSG00000163435	E74 like ETS transcription factor 3
chr1	202125417	202131092	GPR37L1	+	ENSG00000170075	G protein-coupled receptor 37 like 1
chr1	202135904	202142243	ARL8A	-	ENSG00000143862	ADP ribosylation factor like GTPase 8A
chr1	202149513	202159088	PTPN7	-	ENSG00000143851	protein tyrosine phosphatase non-receptor type 7
chr1	202170551	202186955	PTPRVP	+	ENSG00000243323	protein tyrosine phosphatase receptor type V, pseudogene
chr1	202196401	202317281	LGR6	+	ENSG00000133067	leucine rich repeat containing G protein-coupled receptor 6
chr1	202334157	202339480	UBE2T	-	ENSG00000077152	ubiquitin conjugating enzyme E2 T
chr1	202351199	202590206	PPP1R12B	+	ENSG00000077157	protein phosphatase 1 regulatory subunit 12B
chr1	202593096	202707954	SYT2	-	ENSG00000143858	synaptotagmin 2
chr1	202726995	202805987	KDM5B	-	ENSG00000117139	lysine demethylase 5B
chr1	202813454	202809656	PCAT6	+	ENSG00000228288	prostate cancer associated transcript 6
chr1	202893616	202926136	KLHL12	-	ENSG00000117153	kelch like family member 12
chr1	202943326	202956072	ADIPOR1	-	ENSG00000159346	adiponectin receptor 1
chr1	202964373	202964775	CYB5R1	-	ENSG00000159348	cytochrome b5 reductase 1
chr1	202989057	202986082	MGAT4FP	-	NA	MGAT4 family member F, pseudogene
chr1	203009874	203022348	TMEM183A	+	ENSG00000163444	transmembrane protein 183A
chr1	203028998	203076240	PPFIA4	+	ENSG00000143847	PTPRF interacting protein alpha 4
chr1	203085629	203083512	MYOG	-	ENSG00000122180	myogenin
chr1	203093154	203164905	ADORA1	+	ENSG00000163485	adenosine A1 receptor
chr1	203170311	203173326	MYBPH	-	ENSG00000133055	myosin binding protein H
chr1	203181431	203184204	CHI3L1	-	ENSG00000133048	chitinase 3 like 1
chr1	203215327	203271141	CHIT1	-	ENSG00000133063	chitinase 1
chr1	203275721	203286304	LINC01353	+	NA	long intergenic non-protein coding RNA 1353
chr1	203301258	203302809	LINC01136	-	ENSG00000233791	long intergenic non-protein coding RNA 1136
chr1	203307991	203307102	BTG2	+	ENSG00000159388	BTG anti-proliferation factor 2
chr1	203343128	203349258	FMOD	-	ENSG00000122176	fibromodulin
chr1	203478306	203488852	PRELP	+	ENSG00000188783	proline and arginine rich end leucine rich repeat protein
chr1	203496653	203506449	OPTC	+	ENSG00000188770	opticin
chr1	203629287	203741581	ATP2B4	+	ENSG00000058668	ATPase plasma membrane Ca2+ transporting 4
chr1	203767677	203773872	LAX1	+	ENSG00000122188	lymphocyte transmembrane adaptor 1
chr1	203798154	203852499	ZC3H11A	+	ENSG00000058673	zinc finger CCCH-type containing 11A
chr1	203864099	203868652	SNRPE	+	ENSG00000182004	small nuclear ribonucleoprotein polypeptide E
chr1	204034947	204038765	LINC00303	-	ENSG00000176754	long intergenic non-protein coding RNA 303
chr1	204075615	204125243	SOX13	+	ENSG00000143842	SRY-box transcription factor 13
chr1	204133562	204149544	ETNK2	-	ENSG00000143845	ethanolamine kinase 2
chr1	204143904	204140827	ERLNC1	+	ENSG00000230550	estrogen receptor responsive lncRNA 1
chr1	204157319	204187824	REN	-	ENSG00000143839	renin
chr1	204192841	204193991	KISS1	-	ENSG00000170498	KiSS-1 metastasis suppressor
chr1	204200663	204211488	GOLT1A	-	ENSG00000174567	golgi transport 1A
chr1	204221353	204375165	PLEKHA6	-	ENSG00000143850	pleckstrin homology domain containing A6
chr1	204370931	204367219	LINC00628	-	ENSG00000280924	long intergenic non-protein coding RNA 628
chr1	204405881	204409317	PPP1R15B	-	ENSG00000158615	protein phosphatase 1 regulatory subunit 15B
chr1	204425128	204492224	PIK3C2B	-	ENSG00000133056	phosphatidylinositol-4-phosphate 3-kinase catalytic subunit type 2 beta
chr1	204518879	204555620	MDM4	+	ENSG00000198625	MDM4 regulator of p53
chr1	204619670	204683238	LRRN2	-	ENSG00000170382	leucine rich repeat neuronal 2
chr1	204831151	205020322	NFASC	+	ENSG00000163531	neurofascin
chr1	205045437	205075789	CNTN2	+	ENSG00000184144	contactin 2
chr1	205088642	205119515	RBBP5	-	ENSG00000117222	RB binding protein 5, histone lysine methyltransferase complex subunit
chr1	205145005	205209202	DSTYK	-	ENSG00000133059	dual serine/threonine and tyrosine protein kinase
chr1	205230446	205283132	TMCC2	+	ENSG00000133069	transmembrane and coiled-coil domain family 2
chr1	205304563	205319245	NUAK2	-	ENSG00000163545	NUAK family kinase 2
chr1	205338561	205354590	KLHDC8A	-	ENSG00000162873	kelch domain containing 8A
chr1	205383878	205453454	LEMD1	-	ENSG00000186007	LEM domain containing 1
chr1	205437385	205454591	BLACAT1	-	NA	bladder cancer associated transcript 1
chr1	205450802	205445898	MIR135B	-	ENSG00000199059	microRNA 135b
chr1	205458429	205466524	LEMD1-DT	+	ENSG00000224717	LEMD1 divergent transcript
chr1	205507095	205530293	CDK18	+	ENSG00000117266	cyclin dependent kinase 18
chr1	205571385	205600418	MFSD4A	+	ENSG00000174514	major facilitator superfamily domain containing 4A
chr1	205600056	205629511	ELK4	-	ENSG00000158711	ETS transcription factor ELK4
chr1	205660351	205678009	SLC45A3	-	ENSG00000158715	solute carrier family 45 member 3
chr1	205715322	205747682	NUCKS1	-	ENSG00000069275	nuclear casein kinase and cyclin dependent kinase substrate 1
chr1	205770486	205772982	RAB29	-	ENSG00000117280	RAB29, member RAS oncogene family
chr1	205791594	205811248	SLC41A1	-	ENSG00000133065	solute carrier family 41 member 1
chr1	205830525	205847632	PM20D1	-	ENSG00000162877	peptidase M20 domain containing 1
chr1	205915548	205940960	SLC26A9	-	ENSG00000174502	solute carrier family 26 member 9
chr1	205979240	206000961	RAB7B	-	ENSG00000276600	RAB7B, member RAS oncogene family
chr1	206011764	206021395	CTSE	-	ENSG00000196188	cathepsin E
chr1	206055673	206099949	RHEX	+	ENSG00000263961	regulator of hemoglobinization and erythroid cell expansion
chr1	206109436	206115199	AVPR1B	-	ENSG00000198049	arginine vasopressin receptor 1B
chr1	206205845	206461943	SRGAP2	+	ENSG00000266028	SLIT-ROBO Rho GTPase activating protein 2
chr1	206472976	206494389	IKBKE	+	ENSG00000263528	inhibitor of nuclear factor kappa B kinase subunit epsilon
chr1	206477303	206472364	MIR6769B	+	ENSG00000278465	microRNA 6769b
chr1	206510031	206586948	RASSF5	+	ENSG00000266094	Ras association domain family member 5
chr1	206573792	206609965	EIF2D	-	ENSG00000143486	eukaryotic translation initiation factor 2D
chr1	206638036	206681919	DYRK3	+	ENSG00000143479	dual specificity tyrosine phosphorylation regulated kinase 3
chr1	206687405	206731781	MAPKAPK2	+	ENSG00000162889	MAPK activated protein kinase 2
chr1	206770102	206772041	IL10	-	ENSG00000136634	interleukin 10
chr1	206867854	206866723	IL20	+	ENSG00000162891	interleukin 20
chr1	206899943	206901639	IL24	+	ENSG00000162892	interleukin 24
chr1	206905817	206920747	FCMR	-	ENSG00000162894	Fc fragment of IgM receptor
chr1	206931022	206943966	PIGR	-	ENSG00000162896	polymeric immunoglobulin receptor
chr1	206960465	206968125	FCAMR	-	ENSG00000162897	Fc fragment of IgA and IgM receptor
chr1	207021022	207030256	C1orf116	-	ENSG00000182795	chromosome 1 open reading frame 116
chr1	207036866	207078524	PFKFB2	+	ENSG00000123836	6-phosphofructo-2-kinase/fructose-2,6-biphosphatase 2
chr1	207324032	207384304	CD55	+	ENSG00000196352	CD55 molecule (Cromer blood group)
chr1	207456730	207487395	CR2	+	ENSG00000117322	complement C3d receptor 2
chr1	207647613	207735916	CR1L	+	ENSG00000197721	complement C3b/C4b receptor 1 like
chr1	207754554	207793013	CD46	+	ENSG00000117335	CD46 molecule
chr1	207804018	207876615	MIR29B2CHG	-	NA	MIR29B2 and MIR29C host gene
chr1	207883472	207908902	CD34	-	ENSG00000174059	CD34 molecule
chr1	208024742	208241884	PLXNA2	-	ENSG00000076356	plexin A2
chr1	209327892	209326035	LINC01696	+	ENSG00000227940	long intergenic non-protein coding RNA 1696
chr1	209586214	209611439	CAMK1G	+	ENSG00000008118	calcium/calmodulin dependent protein kinase IG
chr1	209617370	209649925	LAMB3	-	ENSG00000196878	laminin subunit beta 3
chr1	209625944	209621010	MIR4260	-	ENSG00000283876	microRNA 4260
chr1	209663864	209721625	HSD11B1-AS1	-	ENSG00000227591	HSD11B1 antisense RNA 1
chr1	209781708	209782059	C1orf74	-	ENSG00000162757	chromosome 1 open reading frame 74
chr1	209788117	209803675	IRF6	-	ENSG00000117595	interferon regulatory factor 6
chr1	210233956	210231547	SERTAD4-AS1	-	NA	SERTAD4 antisense RNA 1
chr1	210330752	210673796	HHAT	+	ENSG00000054392	hedgehog acyltransferase
chr1	211135088	211130874	KCNH1-IT1	-	NA	KCNH1 intronic transcript 1
chr1	211260877	211313885	RCOR3	+	ENSG00000117625	REST corepressor 3
chr1	211385236	211433070	LINC00467	+	ENSG00000153363	long intergenic non-protein coding RNA 467
chr1	211479022	211489662	RD3	-	ENSG00000198570	retinal degeneration 3, GUCY2D regulator
chr1	211574068	211576661	SLC30A1	-	ENSG00000170385	solute carrier family 30 member 1
chr1	211942899	212033057	INTS7	-	ENSG00000143493	integrator complex subunit 7
chr1	212287910	212359353	PPP2R5A	+	ENSG00000066027	protein phosphatase 2 regulatory subunit B'alpha
chr1	212366428	212412401	PACC1	-	ENSG00000065600	proton activated chloride channel 1
chr1	212435420	212443879	NENF	+	ENSG00000117691	neudesin neurotrophic factor
chr1	212548194	212553565	LINC01740	+	ENSG00000228067	long intergenic non-protein coding RNA 1740
chr1	212567834	212618277	ATF3	+	ENSG00000162772	activating transcription factor 3
chr1	212626974	212624275	FAM71A	+	ENSG00000162771	family with sequence similarity 71 member A
chr1	212688917	212697340	BATF3	-	ENSG00000123685	basic leucine zipper ATF-like transcription factor 3
chr1	212860775	212896863	FLVCR1	+	ENSG00000162769	feline leukemia virus subgroup C cellular receptor 1
chr1	212953020	212989537	VASH2	+	ENSG00000143494	vasohibin 2
chr1	213820251	213986008	PROX1-AS1	-	ENSG00000230461	PROX1 antisense RNA 1
chr1	213985681	214039010	PROX1	+	ENSG00000117707	prospero homeobox 1
chr1	214283602	214334631	SMYD2	+	ENSG00000143499	SET and MYND domain containing 2
chr1	214351200	214549949	PTPN14	-	ENSG00000152104	protein tyrosine phosphatase non-receptor type 14
chr1	214605695	214662071	CENPF	+	ENSG00000117724	centromere protein F
chr1	215008275	215234590	KCNK2	+	ENSG00000082482	potassium two pore domain channel subfamily K member 2
chr1	215569804	215619307	KCTD3	+	ENSG00000136636	potassium channel tetramerization domain containing 3
chr1	216505746	217135255	ESRRG	-	ENSG00000196482	estrogen related receptor gamma
chr1	217895400	217918304	LINC00210	+	ENSG00000231814	long intergenic non-protein coding RNA 210
chr1	218287793	218335483	RRP15	+	ENSG00000067533	ribosomal RNA processing 15 homolog
chr1	218347836	218442119	TGFB2	+	ENSG00000092969	transforming growth factor beta 2
chr1	219176369	219210365	LYPLAL1	+	ENSG00000143353	lysophospholipase like 1
chr1	219687927	219956147	SLC30A10	-	ENSG00000196660	solute carrier family 30 member 10
chr1	219971100	220044030	EPRS1	-	ENSG00000136628	glutamyl-prolyl-tRNA synthetase 1
chr1	220096632	220145541	IARS2	+	ENSG00000067704	isoleucyl-tRNA synthetase 2, mitochondrial
chr1	220530636	220661961	MARK1	+	ENSG00000116141	microtubule affinity regulating kinase 1
chr1	220692863	220696653	C1orf115	+	ENSG00000162817	chromosome 1 open reading frame 115
chr1	220835263	220877640	HLX-AS1	-	ENSG00000257551	HLX antisense RNA 1
chr1	220881931	220882559	HLX	+	ENSG00000136630	H2.0 like homeobox
chr1	221703924	221739589	DUSP10	-	ENSG00000143507	dual specificity phosphatase 10
chr1	221883481	221976023	LINC02257	-	ENSG00000238042	long intergenic non-protein coding RNA 2257
chr1	222620597	222665507	MIA3	+	ENSG00000154305	MIA SH3 domain ER export factor 3
chr1	222670513	222710710	AIDA	-	ENSG00000186063	axin interactor, dorsalization associated
chr1	222817522	223003495	DISP1	+	ENSG00000154309	dispatched RND transporter family member 1
chr1	223111904	223140748	TLR5	-	ENSG00000187554	toll like receptor 5
chr1	223223319	223361678	SUSD4	-	ENSG00000143502	sushi domain containing 4
chr1	223395915	223392965	CCDC185	+	ENSG00000178395	coiled-coil domain containing 185
chr1	223540507	223663223	CAPN8	-	ENSG00000203697	calpain 8
chr1	223704093	223773518	CAPN2	+	ENSG00000162909	calpain 2
chr1	223782393	223843454	TP53BP2	-	ENSG00000143514	tumor protein p53 binding protein 2
chr1	224116611	224159547	FBXO28	+	ENSG00000143756	F-box protein 28
chr1	224178256	224190941	DEGS1	+	ENSG00000143753	delta 4-desaturase, sphingolipid 1
chr1	224229834	224327689	NVL	-	ENSG00000143748	nuclear VCP like
chr1	224359358	224376959	CNIH4	+	ENSG00000143771	cornichon family AMPA receptor auxiliary protein 4
chr1	224387643	224434533	WDR26	-	ENSG00000162923	WD repeat domain 26
chr1	224437160	224738054	CNIH3	+	ENSG00000143786	cornichon family AMPA receptor auxiliary protein 3
chr1	225404002	225426425	LBR	-	ENSG00000143815	lamin B receptor
chr1	225489335	225650642	ENAH	-	ENSG00000154380	ENAH actin regulator
chr1	225812592	225843063	EPHX1	+	ENSG00000143819	epoxide hydrolase 1
chr1	225848036	225879880	TMEM63A	-	ENSG00000196187	transmembrane protein 63A
chr1	225888782	225908882	LEFTY1	-	ENSG00000243709	left-right determination factor 1
chr1	225922377	225921840	PYCR2	-	ENSG00000143811	pyrroline-5-carboxylate reductase 2
chr1	225924580	225919642	MIR6741	-	ENSG00000284519	microRNA 6741
chr1	225939098	225938883	LEFTY2	-	ENSG00000143768	left-right determination factor 2
chr1	225985202	225996843	SDE2	-	ENSG00000143751	SDE2 telomere maintenance homolog
chr1	226086090	226087965	LINC01703	+	NA	long intergenic non-protein coding RNA 1703
chr1	226147179	226184241	ACBD3	-	ENSG00000182827	acyl-CoA binding domain containing 3
chr1	226150503	226152571	ACBD3-AS1	+	ENSG00000234478	ACBD3 antisense RNA 1
chr1	226226118	226224560	MIXL1	+	ENSG00000185155	Mix paired-like homeobox
chr1	226233649	226307369	LIN9	-	ENSG00000183814	lin-9 DREAM MuvB core complex component
chr1	226363191	226405593	PARP1	-	ENSG00000143799	poly(ADP-ribose) polymerase 1
chr1	226551264	226606730	STUM	+	ENSG00000203685	stum, mechanosensory transduction mediator homolog
chr1	226634190	226736823	ITPKB	-	ENSG00000143772	inositol-trisphosphate 3-kinase B
chr1	226659140	226672567	ITPKB-IT1	-	NA	ITPKB intronic transcript 1
chr1	226872684	226893605	PSEN2	+	ENSG00000143801	presenilin 2
chr1	226900036	226985045	COQ8A	+	ENSG00000163050	coenzyme Q8A
chr1	226992365	227315974	CDC42BPA	-	ENSG00000143776	CDC42 binding protein kinase alpha
chr1	227566043	227674943	ZNF678	+	ENSG00000181450	zinc finger protein 678
chr1	227731039	227778731	SNAP47	+	ENSG00000143740	synaptosome associated protein 47
chr1	227732925	227732911	JMJD4	-	ENSG00000081692	jumonji domain containing 4
chr1	227818193	227843970	PRSS38	+	ENSG00000185888	serine protease 38
chr1	227921156	227945432	WNT9A	-	ENSG00000143816	Wnt family member 9A
chr1	227944090	227939183	MIR5008	-	ENSG00000264483	microRNA 5008
chr1	228009498	228058771	WNT3A	+	ENSG00000154342	Wnt family member 3A
chr1	228076409	228074050	LINC02809	-	ENSG00000276255	long intergenic non-protein coding RNA 2809
chr1	228085160	228096712	ARF1	+	ENSG00000143761	ADP ribosylation factor 1
chr1	228099763	228094841	MIR3620	+	ENSG00000284163	microRNA 3620
chr1	228109179	228106812	MRPL55	-	ENSG00000162910	mitochondrial ribosomal protein L55
chr1	228142462	228146484	GUK1	+	ENSG00000143774	guanylate kinase 1
chr1	228168304	228179757	IBA57	+	ENSG00000181873	iron-sulfur cluster assembly factor IBA57
chr1	228206003	228211164	OBSCN-AS1	-	ENSG00000162913	OBSCN antisense RNA 1
chr1	228210563	228376376	OBSCN	+	ENSG00000154358	obscurin, cytoskeletal calmodulin and titin-interacting RhoGEF
chr1	228396173	228404335	TRIM11	-	ENSG00000154370	tripartite motif containing 11
chr1	228399548	228394609	MIR6742	-	ENSG00000284311	microRNA 6742
chr1	228410435	228414361	TRIM17	-	ENSG00000162931	tripartite motif containing 17
chr1	228427345	228422860	H3-4	-	ENSG00000168148	H3.4 histone
chr1	228459479	228455373	H2AW	-	ENSG00000181218	H2A.W histone
chr1	228460607	228457970	H2BU1	+	ENSG00000196890	H2B.U histone 1
chr1	228489882	228493688	RNF187	+	ENSG00000168159	ring finger protein 187
chr1	228512925	228509805	BTNL10	-	ENSG00000215811	butyrophilin like 10
chr1	228737979	228744164	RHOU	+	ENSG00000116574	ras homolog family member U
chr1	229323511	229340794	CCSAP	-	ENSG00000154429	centriole, cilia and spindle associated protein
chr1	229433745	229431598	ACTA1	-	ENSG00000143632	actin alpha 1, skeletal muscle
chr1	229519082	229556207	ABCB10	-	ENSG00000135776	ATP binding cassette subfamily B member 10
chr1	229595611	229623547	TAF5L	-	ENSG00000135801	TATA-box binding protein associated factor 5 like
chr1	229628747	229657700	URB2	+	ENSG00000135763	URB2 ribosome biogenesis homolog
chr1	229815417	229889546	LINC01682	-	ENSG00000227043	long intergenic non-protein coding RNA 1682
chr1	230004872	230004695	LINC01736	+	ENSG00000228058	long intergenic non-protein coding RNA 1736
chr1	230060490	230279622	GALNT2	+	ENSG00000143641	polypeptide N-acetylgalactosaminyltransferase 2
chr1	230316990	230423832	PGBD5	-	ENSG00000177614	piggyBac transposable element derived 5
chr1	230644981	230691482	COG2	+	ENSG00000135775	component of oligomeric golgi complex 2
chr1	230705023	230711622	AGT	-	ENSG00000135744	angiotensinogen
chr1	230839619	230867089	C1orf198	-	ENSG00000119280	chromosome 1 open reading frame 198
chr1	230981481	230998233	ARV1	+	ENSG00000173409	ARV1 homolog, fatty acid homeostasis modulator
chr1	231021458	231037754	FAM89A	-	ENSG00000182118	family with sequence similarity 89 member A
chr1	231022328	231017424	MIR1182	-	ENSG00000283799	microRNA 1182
chr1	231164612	231219056	TRIM67	+	ENSG00000119283	tripartite motif containing 67
chr1	231226263	231238687	C1orf131	-	ENSG00000143633	chromosome 1 open reading frame 131
chr1	231335253	231335352	EXOC8	-	ENSG00000116903	exocyst complex component 8
chr1	231366251	231419787	EGLN1	-	ENSG00000135766	egl-9 family hypoxia inducible factor 1
chr1	231629290	232038772	DISC1	+	ENSG00000162946	DISC1 scaffold protein
chr1	232400465	232628071	SIPA1L2	-	ENSG00000116991	signal induced proliferation associated 1 like 2
chr1	232807392	232805907	MAP10	+	ENSG00000212916	microtubule associated protein 10
chr1	232985935	233293225	PCNX2	-	ENSG00000135749	pecanex 2
chr1	233330224	233382648	MAP3K21	+	ENSG00000143674	mitogen-activated protein kinase kinase kinase 21
chr1	233616606	233670014	KCNK1	+	ENSG00000135750	potassium two pore domain channel subfamily K member 1
chr1	233907176	234322011	SLC35F3	+	ENSG00000183780	solute carrier family 35 member F3
chr1	234308967	234304039	MIR4671	+	ENSG00000264377	microRNA 4671
chr1	234530387	234529303	LINC01354	-	ENSG00000231768	long intergenic non-protein coding RNA 1354
chr1	234726542	234734220	LINC01132	+	ENSG00000227630	long intergenic non-protein coding RNA 1132
chr1	234760119	234757556	PP2672	-	ENSG00000279261	uncharacterized LOC100130249
chr1	235111841	235126337	TOMM20	-	ENSG00000173726	translocase of outer mitochondrial membrane 20
chr1	235134134	235325719	ARID4B	-	ENSG00000054267	AT-rich interaction domain 4B
chr1	235331070	235446452	TBCE	+	ENSG00000284770	tubulin folding cofactor E
chr1	235369860	235449943	TBCE	+	ENSG00000284770	tubulin folding cofactor E
chr1	235449690	235501952	B3GALNT2	-	ENSG00000162885	beta-1,3-N-acetylgalactosaminyltransferase 2
chr1	235550185	235648254	GNG4	-	ENSG00000168243	G protein subunit gamma 4
chr1	235663541	235881140	LYST	-	ENSG00000143669	lysosomal trafficking regulator
chr1	235978330	236062609	NID1	-	ENSG00000116962	nidogen 1
chr1	236145005	236219365	GPR137B	+	ENSG00000077585	G protein-coupled receptor 137B
chr1	236217601	236279458	ERO1B	-	ENSG00000086619	endoplasmic reticulum oxidoreductase 1 beta
chr1	236350757	236500415	EDARADD	+	ENSG00000186197	EDAR associated death domain
chr1	236520500	236550481	LGALS8	+	ENSG00000116977	galectin 8
chr1	236551505	236602016	HEATR1	-	ENSG00000119285	HEAT repeat containing 1
chr1	236797792	236918778	MTR	+	ENSG00000116984	5-methyltetrahydrofolate-homocysteine methyltransferase
chr1	237044684	237831488	RYR2	+	ENSG00000198626	ryanodine receptor 2
chr1	238479042	238483560	LINC01139	-	ENSG00000215808	long intergenic non-protein coding RNA 1139
chr1	239389065	239912952	CHRM3	+	ENSG00000133019	cholinergic receptor muscarinic 3
chr1	240016848	240472687	FMN2	+	ENSG00000155816	formin 2
chr1	240492073	240609655	GREM2	-	ENSG00000180875	gremlin 2, DAN family BMP antagonist
chr1	240778014	241354730	RGS7	-	ENSG00000182901	regulator of G protein signaling 7
chr1	241500103	241517255	FH	-	ENSG00000091483	fumarate hydratase
chr1	241850467	241892648	EXO1	+	ENSG00000174371	exonuclease 1
chr1	242085486	242522197	PLD5	-	ENSG00000180287	phospholipase D family member 5
chr1	243919902	244044817	LINC02774	+	ENSG00000226828	long intergenic non-protein coding RNA 2774
chr1	244051439	244054976	ZBTB18	+	ENSG00000179456	zinc finger and BTB domain containing 18
chr1	244355135	244387163	C1orf100	+	ENSG00000173728	chromosome 1 open reading frame 100
chr1	244410994	244449409	ADSS2	-	ENSG00000035687	adenylosuccinate synthase 2
chr1	244456877	244638677	CATSPERE	+	ENSG00000179397	catsper channel auxiliary subunit epsilon
chr1	244655603	244706533	DESI2	+	ENSG00000121644	desumoylating isopeptidase 2
chr1	244843138	244862060	HNRNPU	-	ENSG00000153187	heterogeneous nuclear ribonucleoprotein U
chr1	244972205	245124664	EFCAB2	+	ENSG00000203666	EF-hand calcium binding domain 2
chr1	245157485	245706932	KIF26B	+	ENSG00000162849	kinesin family member 26B
chr1	245208944	245232001	KIF26B-AS1	-	ENSG00000232192	KIF26B antisense RNA 1
chr1	245751842	246504812	SMYD3	-	ENSG00000185420	SET and MYND domain containing 3
chr1	246518539	246521787	LINC01743	-	ENSG00000242042	long intergenic non-protein coding RNA 1743
chr1	246568944	246666095	CNST	+	ENSG00000162852	consortin, connexin sorting protein
chr1	246726909	246765637	SCCPDH	+	ENSG00000143653	saccharopine dehydrogenase (putative)
chr1	246778380	246789885	LINC01341	+	NA	long intergenic non-protein coding RNA 1341
chr1	246841598	246929448	AHCTF1	-	ENSG00000153207	AT-hook containing transcription factor 1
chr1	246948047	247076311	ZNF695	-	ENSG00000197472	zinc finger protein 695
chr1	246948047	247005593	ZNF670-ZNF695	-	ENSG00000135747	ZNF670-ZNF695 readthrough (NMD candidate)
chr1	247102462	247101872	ZNF669	-	ENSG00000188295	zinc finger protein 669
chr1	247112660	247109917	C1orf229	-	ENSG00000221953	chromosome 1 open reading frame 229
chr1	247299912	247329346	ZNF496	-	ENSG00000162714	zinc finger protein 496
chr1	247451618	247455605	OR2B11	-	ENSG00000177535	olfactory receptor family 2 subfamily B member 11
chr1	247490593	247489915	OR2W5	+	ENSG00000203664	olfactory receptor family 2 subfamily W member 5 (gene/pseudogene)
chr1	247509558	247575190	GCSAML	+	ENSG00000169224	germinal center associated signaling and motility like
chr1	247527179	247530113	GCSAML-AS1	-	ENSG00000284824	GCSAML antisense RNA 1
chr1	247673312	247677239	OR13G1	-	ENSG00000197437	olfactory receptor family 13 subfamily G member 1
chr1	247713936	247714146	OR6F1	-	ENSG00000169214	olfactory receptor family 6 subfamily F member 1
chr1	247757346	247758056	OR1C1	-	ENSG00000221888	olfactory receptor family 1 subfamily C member 1
chr1	247843428	247839396	OR11L1	-	ENSG00000197591	olfactory receptor family 11 subfamily L member 1
chr1	247859687	247877638	TRIM58	+	ENSG00000162722	tripartite motif containing 58
chr1	247898087	247894031	OR2W3	+	ENSG00000238243	olfactory receptor family 2 subfamily W member 3
chr1	248510573	248524837	OR2G6	+	ENSG00000188558	olfactory receptor family 2 subfamily G member 6
chr1	248626057	248632591	OR2T11	-	ENSG00000279301	olfactory receptor family 2 subfamily T member 11 (gene/pseudogene)
chr1	248683822	248679828	OR14I1	-	ENSG00000189181	olfactory receptor family 14 subfamily I member 1
chr1	248694260	248714255	LYPD9P	+	NA	LY6/PLAUR domain containing 9, pseudogene
chr1	248741915	248753259	LYPD8	-	ENSG00000259823	LY6/PLAUR domain containing 8
chr1	248812946	248823415	SH3BP5L	-	ENSG00000175137	SH3 binding domain protein 5 like
chr1	248840710	248847017	ZNF672	+	ENSG00000171161	zinc finger protein 672
chr1	248852506	248856644	ZNF692	-	ENSG00000171163	zinc finger protein 692
chr1	248908696	248917446	PGBD2	+	ENSG00000185220	piggyBac transposable element derived 2
chr10	49388	71663	TUBB8	-	ENSG00000261456	tubulin beta 8 class VIII
chr10	136965	252137	ZMYND11	+	ENSG00000015171	zinc finger MYND-type containing 11
chr10	276690	687168	DIP2C	-	ENSG00000151240	disco interacting protein 2 homolog C
chr10	644189	639278	MIR5699	-	ENSG00000263511	microRNA 5699
chr10	652448	667081	PRR26	+	ENSG00000180525	proline rich 26
chr10	809414	929205	LARP4B	-	ENSG00000107929	La ribonucleoprotein 4B
chr10	990934	1017432	GTPBP4	+	ENSG00000107937	GTP binding protein 4
chr10	1021410	1023359	IDI2	-	ENSG00000148377	isopentenyl-diphosphate delta isomerase 2
chr10	1025130	1042925	IDI2-AS1	+	ENSG00000232656	IDI2 antisense RNA 1
chr10	1041652	1046670	IDI1	-	ENSG00000067064	isopentenyl-diphosphate delta isomerase 1
chr10	1052038	1129884	WDR37	+	ENSG00000047056	WD repeat domain 37
chr10	1162268	1286926	LINC00200	+	ENSG00000229205	long intergenic non-protein coding RNA 200
chr10	1179813	1735025	ADARB2	-	ENSG00000185736	adenosine deaminase RNA specific B2 (inactive)
chr10	1529137	1554484	ADARB2-AS1	+	ENSG00000205696	ADARB2 antisense RNA 1
chr10	1991576	2012505	LINC00700	-	NA	long intergenic non-protein coding RNA 700
chr10	2078519	2073589	MIR6072	-	ENSG00000278069	microRNA 6072
chr10	2307583	2312575	LINC00701	-	NA	long intergenic non-protein coding RNA 701
chr10	2371061	2499700	LINC02645	-	NA	long intergenic non-protein coding RNA 2645
chr10	3068833	3135218	PFKP	+	ENSG00000067057	phosphofructokinase, platelet
chr10	3140228	3170341	PITRM1	-	ENSG00000107959	pitrilysin metallopeptidase 1
chr10	3144132	3165472	PITRM1-AS1	+	ENSG00000237399	PITRM1 antisense RNA 1
chr10	3436008	3500415	LINC02669	-	ENSG00000233321	long intergenic non-protein coding RNA 2669
chr10	3778496	3782781	KLF6	-	ENSG00000067082	Kruppel like factor 6
chr10	3836450	3832228	LINC02639	+	ENSG00000230573	long intergenic non-protein coding RNA 2639
chr10	3993660	3988759	MIR6078	+	ENSG00000274809	microRNA 6078
chr10	4203641	4241412	LINC00702	-	NA	long intergenic non-protein coding RNA 702
chr10	4386746	4408114	LINC00703	+	ENSG00000224382	long intergenic non-protein coding RNA 703
chr10	4657927	4680222	LINC00705	+	ENSG00000225269	long intergenic non-protein coding RNA 705
chr10	4789129	4845562	AKR1E2	+	ENSG00000165568	aldo-keto reductase family 1 member E2
chr10	5367466	5372192	UCN3	+	ENSG00000178473	urocortin 3
chr10	5415057	5456556	NET1	+	ENSG00000173848	neuroepithelial cell transforming 1
chr10	5501197	5497070	CALML5	-	ENSG00000178372	calmodulin like 5
chr10	5512536	5523746	CALML3-AS1	-	NA	CALML3 antisense RNA 1
chr10	5527461	5524271	CALML3	+	ENSG00000178363	calmodulin like 3
chr10	5641367	5664095	ASB13	-	ENSG00000196372	ankyrin repeat and SOCS box containing 13
chr10	5687338	5761240	TASOR2	+	ENSG00000108021	transcription activation suppressor family member 2
chr10	5767723	5839632	GDI2	-	ENSG00000057608	GDP dissociation inhibitor 2
chr10	5864116	5887406	ANKRD16	-	ENSG00000134461	ankyrin repeat domain 16
chr10	5892703	5935094	FBH1	+	ENSG00000134452	F-box DNA helicase 1
chr10	5946139	5975687	IL15RA	-	ENSG00000134470	interleukin 15 receptor subunit alpha
chr10	6013189	6059870	IL2RA	-	ENSG00000134460	interleukin 2 receptor subunit alpha
chr10	6091534	6114957	RBM17	+	ENSG00000134453	RNA binding motif protein 17
chr10	6147434	6252144	PFKFB3	+	ENSG00000170525	6-phosphofructo-2-kinase/fructose-2,6-biphosphatase 3
chr10	6154696	6149777	MIR3155A	+	ENSG00000263628	microRNA 3155a
chr10	6154707	6149762	MIR3155B	-	ENSG00000283634	microRNA 3155b
chr10	6273669	6351327	LINC02649	+	ENSG00000215244	long intergenic non-protein coding RNA 2649
chr10	6352816	6350262	LINC02656	+	NA	long intergenic non-protein coding RNA 2656
chr10	6429643	6577801	PRKCQ	-	ENSG00000065675	protein kinase C theta
chr10	6582919	6614421	PRKCQ-AS1	+	ENSG00000237943	PRKCQ antisense RNA 1
chr10	6621216	6622846	LINC02648	+	NA	long intergenic non-protein coding RNA 2648
chr10	6712030	6738032	LINP1	+	NA	lncRNA in non-homologous end joining pathway 1
chr10	6782049	6876950	LINC00707	+	ENSG00000238266	long intergenic non-protein coding RNA 707
chr10	7161124	7408986	SFMBT2	-	ENSG00000198879	Scm like with four mbt domains 2
chr10	7561770	7664498	ITIH5	-	ENSG00000123243	inter-alpha-trypsin inhibitor heavy chain 5
chr10	7705816	7747020	ITIH2	+	ENSG00000151655	inter-alpha-trypsin inhibitor heavy chain 2
chr10	7753462	7785493	KIN	-	ENSG00000151657	Kin17 DNA and RNA binding protein
chr10	7821005	8014131	TAF3	+	ENSG00000165632	TATA-box binding protein associated factor 3
chr10	8047878	8072698	GATA3	+	ENSG00000107485	GATA binding protein 3
chr10	8052950	8050984	GATA3-AS1	-	ENSG00000197308	GATA3 antisense RNA 1
chr10	10061222	10061002	LINC02670	+	ENSG00000224788	long intergenic non-protein coding RNA 2670
chr10	10372309	10459861	CELF2-DT	-	NA	CELF2 divergent transript
chr10	10800897	11334175	CELF2	+	ENSG00000048740	CUGBP Elav-like family member 2
chr10	10920366	10949734	LINC00710	-	ENSG00000229240	long intergenic non-protein coding RNA 710
chr10	11074041	11103273	CELF2-AS2	-	ENSG00000237986	CELF2 antisense RNA 2
chr10	11319333	11317384	CELF2-AS1	-	NA	CELF2 antisense RNA 1
chr10	11456446	11609254	USP6NL	-	ENSG00000148429	USP6 N-terminal like
chr10	11744866	11761570	ECHDC3	+	ENSG00000134463	enoyl-CoA hydratase domain containing 3
chr10	11825839	11869777	PROSER2	+	ENSG00000148426	proline and serine rich 2
chr10	11852108	11892200	PROSER2-AS1	-	ENSG00000225778	PROSER2 antisense RNA 1
chr10	11922522	12040670	UPF2	-	ENSG00000151461	UPF2 regulator of nonsense mediated mRNA decay
chr10	12071454	12120721	DHTKD1	+	ENSG00000181192	dehydrogenase E1 and transketolase domain containing 1
chr10	12132137	12167461	SEC61A2	+	ENSG00000065665	SEC61 translocon alpha 2 subunit
chr10	12167830	12193644	NUDT5	-	ENSG00000165609	nudix hydrolase 5
chr10	12198465	12248089	CDC123	+	ENSG00000151465	cell division cycle 123
chr10	12352047	12833045	CAMK1D	+	ENSG00000183049	calcium/calmodulin dependent protein kinase ID
chr10	12581253	12576323	MIR4480	+	ENSG00000263584	microRNA 4480
chr10	12655638	12650697	MIR4481	-	ENSG00000283699	microRNA 4481
chr10	12727754	12722853	MIR548Q	-	ENSG00000221331	microRNA 548q
chr10	12899125	13097152	CCDC3	-	ENSG00000151468	coiled-coil domain containing 3
chr10	13101949	13135808	OPTN	+	ENSG00000123240	optineurin
chr10	13164054	13208604	MCM10	+	ENSG00000065328	minichromosome maintenance 10 replication initiation factor
chr10	13224266	13231874	UCMA	-	ENSG00000165623	upper zone of growth plate and cartilage matrix associated
chr10	13280296	13299912	PHYH	-	ENSG00000107537	phytanoyl-CoA 2-hydroxylase
chr10	13319928	13345798	SEPHS1	-	ENSG00000086475	selenophosphate synthetase 1
chr10	13440984	13526474	BEND7	-	ENSG00000165626	BEN domain containing 7
chr10	13589439	13628359	PRPF18	+	ENSG00000165630	pre-mRNA processing factor 18
chr10	13646206	14459642	FRMD4A	-	ENSG00000151474	FERM domain containing 4A
chr10	14385700	14380777	MIR4293	-	ENSG00000266321	microRNA 4293
chr10	14521057	14772397	FAM107B	-	ENSG00000065809	family with sequence similarity 107 member B
chr10	14821745	14836075	CDNF	-	ENSG00000185267	cerebral dopamine neurotrophic factor
chr10	14881320	14901815	SUV39H2	+	ENSG00000152455	suppressor of variegation 3-9 homolog 2
chr10	14899859	14951932	DCLRE1C	-	ENSG00000152457	DNA cross-link repair 1C
chr10	14961888	14985550	MEIG1	+	ENSG00000197889	meiosis/spermiogenesis associated 1
chr10	15034727	15071353	OLAH	+	ENSG00000152463	oleoyl-ACP hydrolase
chr10	15077975	15086276	ACBD7	-	ENSG00000176244	acyl-CoA binding domain containing 7
chr10	15099680	15137318	RPP38	+	ENSG00000152464	ribonuclease P/MRP subunit p38
chr10	15105084	15166193	NMT2	-	ENSG00000152465	N-myristoyltransferase 2
chr10	15214143	15368789	FAM171A1	-	ENSG00000148468	family with sequence similarity 171 member A1
chr10	15516454	15717422	ITGA8	-	ENSG00000077943	integrin subunit alpha 8
chr10	15780670	15858007	MINDY3	-	ENSG00000148481	MINDY lysine 48 deubiquitinase 3
chr10	16439443	16511245	PTER	+	ENSG00000165983	phosphotriesterase related
chr10	16516234	16519379	C1QL3	-	ENSG00000165985	complement C1q like 3
chr10	16593111	16814963	RSU1	-	ENSG00000148484	Ras suppressor protein 1
chr10	16826466	17127311	CUBN	-	ENSG00000107611	cubilin
chr10	17139836	17199554	TRDMT1	-	ENSG00000107614	tRNA aspartic acid methyltransferase 1
chr10	17216739	17227485	VIM-AS1	-	ENSG00000229124	VIM antisense RNA 1
chr10	17230741	17235093	VIM	+	ENSG00000026025	vimentin
chr10	17317921	17452095	ST8SIA6	-	ENSG00000148488	ST8 alpha-N-acetyl-neuraminide alpha-2,8-sialyltransferase 6
chr10	17389419	17443258	ST8SIA6-AS1	+	ENSG00000204832	ST8SIA6 antisense RNA 1
chr10	17591532	17614874	HACD1	-	ENSG00000165996	3-hydroxyacyl-CoA dehydratase 1
chr10	17646651	17714324	STAM	+	ENSG00000136738	signal transducing adaptor molecule
chr10	17754701	17798368	TMEM236	+	ENSG00000148483	transmembrane protein 236
chr10	17811848	17908664	MRC1	+	ENSG00000260314	mannose receptor C-type 1
chr10	17954339	18040792	SLC39A12	+	ENSG00000148482	solute carrier family 39 member 12
chr10	18004286	18008062	SLC39A12-AS1	-	ENSG00000226083	SLC39A12 antisense RNA 1
chr10	18142924	18541057	CACNB2	+	ENSG00000165995	calcium voltage-gated channel auxiliary subunit beta 2
chr10	18661931	18679139	ARL5B	+	ENSG00000165997	ADP ribosylation factor like GTPase 5B
chr10	19051301	19787901	MALRD1	+	ENSG00000204740	MAM and LDL receptor class A domain containing 1
chr10	19818739	20287356	PLXDC2	+	ENSG00000120594	plexin domain containing 2
chr10	20782473	21290511	NEBL	-	ENSG00000078114	nebulette
chr10	21495158	21494760	MIR1915HG	-	ENSG00000204682	MIR1915 host gene
chr10	21499062	21494141	MIR1915	-	ENSG00000222071	microRNA 1915
chr10	21515975	21523868	SKIDA1	-	ENSG00000180592	SKI/DACH domain containing 1
chr10	21527146	21741130	MLLT10	+	ENSG00000078403	MLLT10 histone lysine methyltransferase DOT1L cofactor
chr10	21759048	22001269	DNAJC1	-	ENSG00000136770	DnaJ heat shock protein family (Hsp40) member C1
chr10	22211314	22207521	EBLN1	-	ENSG00000223601	endogenous Bornavirus like nucleoprotein 1
chr10	22318888	22327042	COMMD3-BMI1	+	ENSG00000269897	COMMD3-BMI1 readthrough
chr10	22323599	22328984	BMI1	+	ENSG00000168283	BMI1 proto-oncogene, polycomb ring finger
chr10	22347945	22451724	SPAG6	+	ENSG00000077327	sperm associated antigen 6
chr10	22537354	22712078	PIP4K2A	-	ENSG00000150867	phosphatidylinositol-5-phosphate 4-kinase type 2 alpha
chr10	22930524	23036023	ARMC3	+	ENSG00000165309	armadillo repeat containing 3
chr10	23098079	23119513	MSRB2	+	ENSG00000148450	methionine sulfoxide reductase B2
chr10	23194812	23191745	PTF1A	+	ENSG00000168267	pancreas associated transcription factor 1a
chr10	23441958	23439890	OTUD1	+	ENSG00000165312	OTU deubiquitinase 1
chr10	23697246	24545348	KIAA1217	+	ENSG00000120549	KIAA1217
chr10	24586109	24721387	ARHGAP21	-	ENSG00000107863	Rho GTPase activating protein 21
chr10	24851114	24950106	PRTFDC1	-	ENSG00000099256	phosphoribosyl transferase domain containing 1
chr10	25019112	25024164	THNSL1	+	ENSG00000185875	threonine synthase like 1
chr10	25115558	25158736	LINC01516	+	ENSG00000231422	long intergenic non-protein coding RNA 1516
chr10	25177302	25599729	GPR158	+	ENSG00000151025	G protein-coupled receptor 158
chr10	25936729	26210032	MYO3A	+	ENSG00000095777	myosin IIIA
chr10	26219165	26302058	GAD2	+	ENSG00000136750	glutamate decarboxylase 2
chr10	26440841	26565303	APBB1IP	+	ENSG00000077420	amyloid beta precursor protein binding family B member 1 interacting protein
chr10	26650486	26650954	FAM238B	+	NA	family with sequence similarity 238 member B
chr10	26700201	26744298	PDSS1	+	ENSG00000148459	decaprenyl diphosphate synthase subunit 1
chr10	26749093	26858587	ABI1	-	ENSG00000136754	abl interactor 1
chr10	26933706	26941918	FAM238C	-	ENSG00000283709	family with sequence similarity 238 member C
chr10	26976293	27097994	ANKRD26	-	ENSG00000107890	ankyrin repeat domain 26
chr10	27112611	27152766	YME1L1	-	ENSG00000136758	YME1 like 1 ATPase
chr10	27197714	27239630	ACBD5	-	ENSG00000107897	acyl-CoA binding domain containing 5
chr10	27248850	27256955	LRRC37A6P	-	ENSG00000230445	leucine rich repeat containing 37 member A6, pseudogene
chr10	27261262	27286324	ARMC4P1	+	NA	armadillo repeat containing 4 pseudogene 1
chr10	27506674	27539739	RAB18	+	ENSG00000099246	RAB18, member RAS oncogene family
chr10	27675374	27743560	MKX	-	ENSG00000150051	mohawk homeobox
chr10	27777686	27996579	ARMC4	-	ENSG00000169126	armadillo repeat containing 4
chr10	28053493	28331986	MPP7	-	ENSG00000150054	membrane palmitoylated protein 7
chr10	28291758	28286850	MIR8086	-	ENSG00000275036	microRNA 8086
chr10	28525152	28530566	WAC-AS1	-	NA	WAC antisense RNA 1 (head to head)
chr10	28680010	28680432	BAMBI	+	ENSG00000095739	BMP and activin membrane bound inhibitor
chr10	28746006	28939410	LINC01517	+	NA	long intergenic non-protein coding RNA 1517
chr10	29411902	29485245	SVIL-AS1	+	ENSG00000224597	SVIL antisense RNA 1
chr10	29459838	29734459	SVIL	-	ENSG00000197321	supervillin
chr10	29604764	29599846	MIR938	-	ENSG00000216035	microRNA 938
chr10	30015303	30112994	JCAD	-	ENSG00000165757	junctional cadherin 5 associated
chr10	30312301	30371948	MTPAP	-	ENSG00000107951	mitochondrial poly(A) polymerase
chr10	30366910	30371886	GOLGA2P6	-	NA	GOLGA2 pseudogene 6
chr10	30371097	30366165	MIR7162	-	ENSG00000284277	microRNA 7162
chr10	30436521	30459333	MAP3K8	+	ENSG00000107968	mitogen-activated protein kinase kinase kinase 8
chr10	30614279	30627262	LYZL2	-	ENSG00000151033	lysozyme like 2
chr10	30725751	30721240	LINC02644	+	ENSG00000230720	long intergenic non-protein coding RNA 2644
chr10	30822707	31029437	ZNF438	-	ENSG00000183621	zinc finger protein 438
chr10	31190215	31259410	LINC02664	+	NA	long intergenic non-protein coding RNA 2664
chr10	31208778	31317947	ZEB1-AS1	-	ENSG00000237036	ZEB1 antisense RNA 1
chr10	31320995	31527314	ZEB1	+	ENSG00000148516	zinc finger E-box binding homeobox 1
chr10	31807898	31926376	ARHGAP12	-	ENSG00000165322	Rho GTPase activating protein 12
chr10	32011515	32053925	KIF5B	-	ENSG00000170759	kinesin family member 5B
chr10	32270251	32376298	EPC1	-	ENSG00000120616	enhancer of polycomb homolog 1
chr10	32448640	32880374	CCDC7	+	ENSG00000216937	coiled-coil domain containing 7
chr10	32902818	33003292	ITGB1	-	ENSG00000150093	integrin subunit beta 1
chr10	33098757	33114172	IATPR	-	NA	ITGB1 adjacent tumor promoting lncRNA
chr10	33179992	33333762	NRP1	-	ENSG00000099250	neuropilin 1
chr10	34112060	34812825	PARD3	-	ENSG00000148498	par-3 family cell polarity regulator
chr10	34818267	34813886	PARD3-AS1	+	ENSG00000226386	PARD3 antisense RNA 1
chr10	35011051	35088142	CUL2	-	ENSG00000108094	cullin 2
chr10	35129291	35210458	CREM	+	ENSG00000095794	cAMP responsive element modulator
chr10	35249525	35570169	CCNY	+	ENSG00000108100	cyclin Y
chr10	35607841	35606435	GJD4	+	ENSG00000177291	gap junction protein delta 4
chr10	35643672	35638752	MIR4683	-	ENSG00000284265	microRNA 4683
chr10	35780802	35798420	PCAT5	+	ENSG00000280719	prostate cancer associated transcript 5
chr10	37128225	37381611	ANKRD30A	+	ENSG00000148513	ankyrin repeat domain 30A
chr10	37779026	37855606	ZNF248	-	ENSG00000198105	zinc finger protein 248
chr10	37952073	37974147	ZNF25	-	ENSG00000175395	zinc finger protein 25
chr10	38013150	38062588	ZNF33A	+	ENSG00000189180	zinc finger protein 33A
chr10	38096834	38147793	ZNF37A	+	ENSG00000075407	zinc finger protein 37A
chr10	42410668	42472849	CCNYL2	-	ENSG00000182632	cyclin Y like 2 (pseudogene)
chr10	42477980	42492837	LINC00839	+	ENSG00000185904	long intergenic non-protein coding RNA 839
chr10	42516010	42550322	ZNF37BP	-	ENSG00000234420	zinc finger protein 37B, pseudogene
chr10	42576685	42636070	ZNF33B	-	ENSG00000196693	zinc finger protein 33B
chr10	42646945	42689223	LINC01518	-	ENSG00000233515	long intergenic non-protein coding RNA 1518
chr10	42785295	42832437	BMS1	+	ENSG00000165733	BMS1 ribosome biogenesis factor
chr10	42874021	42871560	LINC02623	+	ENSG00000234944	long intergenic non-protein coding RNA 2623
chr10	42981517	42979007	LINC01264	-	ENSG00000229630	long intergenic non-protein coding RNA 1264
chr10	43000063	42995181	MIR5100	+	ENSG00000263795	microRNA 5100
chr10	43079564	43127851	RET	+	ENSG00000165731	ret proto-oncogene
chr10	43140945	43182802	CSGALNACT2	+	ENSG00000169826	chondroitin sulfate N-acetylgalactosaminyltransferase 2
chr10	43197035	43264565	RASGEF1A	-	ENSG00000198915	RasGEF domain family member 1A
chr10	43374136	43373835	FXYD4	+	ENSG00000150201	FXYD domain containing ion transport regulator 4
chr10	43388117	43406666	HNRNPF	-	ENSG00000169813	heterogeneous nuclear ribonucleoprotein F
chr10	43419749	43414938	SNORD3J	-	ENSG00000221400	small nucleolar RNA, C/D box 3J
chr10	43439341	43480681	ZNF487	+	ENSG00000243660	zinc finger protein 487
chr10	43558844	43572118	ZNF239	-	ENSG00000196793	zinc finger protein 239
chr10	43608919	43615404	ZNF485	+	ENSG00000198298	zinc finger protein 485
chr10	43646360	43646381	ZNF32	-	ENSG00000169740	zinc finger protein 32
chr10	43780062	43776325	LINC02658	-	ENSG00000234973	long intergenic non-protein coding RNA 2658
chr10	43781446	43898504	LINC00840	+	ENSG00000226808	long intergenic non-protein coding RNA 840
chr10	43791749	43787887	HNRNPA3P1	-	NA	heterogeneous nuclear ribonucleoprotein A3 pseudogene 1
chr10	43911744	43978602	LINC00841	+	NA	long intergenic non-protein coding RNA 841
chr10	44372665	44383993	CXCL12	-	ENSG00000107562	C-X-C motif chemokine ligand 12
chr10	44795619	44957209	TMEM72-AS1	-	ENSG00000224812	TMEM72 antisense RNA 1
chr10	44913816	44934510	TMEM72	+	ENSG00000187783	transmembrane protein 72
chr10	44961907	44993391	RASSF4	+	ENSG00000107551	Ras association domain family member 4
chr10	44973481	44976309	DEPP1	-	ENSG00000165507	DEPP1 autophagy regulator
chr10	45101987	45152106	RSU1P2	-	NA	Ras suppressor protein 1 pseudogene 2
chr10	45457085	45592406	MARCHF8	-	ENSG00000165406	membrane associated ring-CH-type finger 8
chr10	45618000	45670280	ZFAND4	-	ENSG00000172671	zinc finger AN1-type containing 4
chr10	46007588	46028214	NCOA4	-	ENSG00000266412	nuclear receptor coactivator 4
chr10	46035807	46045680	MSMB	-	ENSG00000263639	microseminoprotein beta
chr10	46288845	46327707	ANTXRL	+	ENSG00000274209	ANTXR like
chr10	46551544	46553030	GPRIN2	-	ENSG00000204175	G protein regulated inducer of neurite outgrowth 2
chr10	47302697	47311077	GDF10	+	ENSG00000266524	growth differentiation factor 10
chr10	47324954	47325088	GDF2	+	ENSG00000263761	growth differentiation factor 2
chr10	47350863	47355381	RBP3	+	ENSG00000265203	retinol binding protein 3
chr10	47367996	47381793	ZNF488	-	ENSG00000265763	zinc finger protein 488
chr10	48155588	48272196	FRMPD2	-	ENSG00000170324	FERM and PDZ domain containing 2
chr10	48309139	48436860	MAPK8	+	ENSG00000107643	mitogen-activated protein kinase 8
chr10	48448536	48653765	ARHGAP22	-	ENSG00000128805	Rho GTPase activating protein 22
chr10	48513025	48509089	ARHGAP22-IT1	-	NA	ARHGAP22 intronic transcript 1
chr10	48687376	48980456	WDFY4	+	ENSG00000128815	WDFY family member 4
chr10	48911983	48911732	LRRC18	-	ENSG00000165383	leucine rich repeat containing 18
chr10	48988012	48983087	MIR4294	-	ENSG00000264800	microRNA 4294
chr10	49016736	49113022	VSTM4	-	ENSG00000165633	V-set and transmembrane domain containing 4
chr10	49124339	49149047	FAM170B-AS1	+	ENSG00000234736	FAM170B antisense RNA 1
chr10	49133654	49131521	FAM170B	-	ENSG00000172538	family with sequence similarity 170 member B
chr10	49157225	49186085	TMEM273	-	ENSG00000204161	transmembrane protein 273
chr10	49298612	49296518	C10orf71-AS1	-	NA	C10orf71 antisense RNA 1
chr10	49301670	49324992	C10orf71	+	ENSG00000177354	chromosome 10 open reading frame 71
chr10	49366681	49393516	DRGX	-	ENSG00000165606	dorsal root ganglia homeobox
chr10	49456970	49537038	ERCC6	-	ENSG00000225830	ERCC excision repair 6, chromatin remodeling factor
chr10	49611595	49665442	CHAT	+	ENSG00000070748	choline O-acetyltransferase
chr10	49682151	49707761	C10orf53	+	ENSG00000178645	chromosome 10 open reading frame 53
chr10	49737141	49759879	OGDHL	-	ENSG00000197444	oxoglutarate dehydrogenase like
chr10	50308086	50622663	SGMS1	-	ENSG00000198964	sphingomyelin synthase 1
chr10	50625966	50638951	SGMS1-AS1	+	NA	SGMS1 antisense RNA 1
chr10	50741818	50813995	ASAH2B	+	ENSG00000204147	N-acylsphingosine amidohydrolase 2B
chr10	50993388	52295923	PRKG1	+	ENSG00000185532	protein kinase cGMP-dependent 1
chr10	51697986	51697095	CSTF2T	-	ENSG00000177613	cleavage stimulation factor subunit 2 tau variant
chr10	52232898	52312007	PRKG1-AS1	-	NA	PRKG1 antisense RNA 1
chr10	52767880	52770284	MBL2	-	ENSG00000165471	mannose binding lectin 2
chr10	53805271	55625442	PCDH15	-	ENSG00000150275	protocadherin related 15
chr10	58194017	58265394	IPMK	-	ENSG00000151151	inositol polyphosphate multikinase
chr10	58271662	58287086	CISD1	+	ENSG00000122873	CDGSH iron sulfur domain 1
chr10	58337479	58368251	UBE2D1	+	ENSG00000072401	ubiquitin conjugating enzyme E2 D1
chr10	58387845	58396720	TFAM	+	ENSG00000108064	transcription factor A, mitochondrial
chr10	58515372	58828935	BICC1	+	ENSG00000122870	BicC family RNA binding protein 1
chr10	59179143	59245274	PHYHIPL	+	ENSG00000165443	phytanoyl-CoA 2-hydroxylase interacting protein like
chr10	59248630	59360681	FAM13C	-	ENSG00000148541	family with sequence similarity 13 member C
chr10	59653261	59733502	SLC16A9	-	ENSG00000165449	solute carrier family 16 member 9
chr10	59791247	59904056	CCDC6	-	ENSG00000108091	coiled-coil domain containing 6
chr10	60028798	60730990	ANK3	-	ENSG00000151150	ankyrin 3
chr10	60780831	60792352	CDK1	+	ENSG00000170312	cyclin dependent kinase 1
chr10	60871938	60998940	RHOBTB1	-	ENSG00000072422	Rho related BTB domain containing 1
chr10	61455139	61479456	TMEM26-AS1	+	NA	TMEM26 antisense RNA 1
chr10	61665461	61764266	CABCOCO1	+	ENSG00000183346	ciliary associated calcium binding coiled-coil 1
chr10	61904184	62094444	ARID5B	+	ENSG00000150347	AT-rich interaction domain 5B
chr10	62185535	62266344	RTKN2	-	ENSG00000182010	rhotekin 2
chr10	62376692	62477788	ZNF365	+	ENSG00000138311	zinc finger protein 365
chr10	62807220	62805979	ADO	+	ENSG00000181915	2-aminoethanethiol dioxygenase
chr10	62814496	62917400	EGR2	-	ENSG00000122877	early growth response 2
chr10	63135747	63152531	NRBF2	+	ENSG00000148572	nuclear receptor binding factor 2
chr10	63169721	63519350	JMJD1C	-	ENSG00000171988	jumonji domain containing 1C
chr10	63467729	63464063	JMJD1C-AS1	+	ENSG00000272767	JMJD1C antisense RNA 1
chr10	63523901	63622628	REEP3	+	ENSG00000165476	receptor accessory protein 3
chr10	64828072	64824079	ANXA2P3	+	NA	annexin A2 pseudogene 3
chr10	66928536	67099051	LRRTM3	+	ENSG00000198739	leucine rich repeat transmembrane neuronal 3
chr10	67405851	67400910	MIR7151	-	ENSG00000276866	microRNA 7151
chr10	67799169	67835688	DNAJC12	-	ENSG00000108176	DnaJ heat shock protein family (Hsp40) member C12
chr10	67887156	67915890	SIRT1	+	ENSG00000096717	sirtuin 1
chr10	67924399	68072848	HERC4	-	ENSG00000148634	HECT and RLD domain containing E3 ubiquitin protein ligase 4
chr10	68233095	68229613	ATOH7	-	ENSG00000179774	atonal bHLH transcription factor 7
chr10	68285160	68330549	PBLD	-	ENSG00000108187	phenazine biosynthesis like protein domain containing
chr10	68333674	68340691	HNRNPH3	+	ENSG00000096746	heterogeneous nuclear ribonucleoprotein H3
chr10	68343607	68404794	RUFY2	-	ENSG00000204130	RUN and FYVE domain containing 2
chr10	68416564	68469621	DNA2	-	ENSG00000138346	DNA replication helicase/nuclease 2
chr10	68480498	68525023	SLC25A16	-	ENSG00000122912	solute carrier family 25 member 16
chr10	68562837	68691987	TET1	+	ENSG00000138336	tet methylcytosine dioxygenase 1
chr10	68723512	68789877	CCAR1	+	ENSG00000060339	cell division cycle and apoptosis regulator 1
chr10	68830031	68892932	STOX1	+	ENSG00000165730	storkhead box 1
chr10	68903786	68944347	DDX50	+	ENSG00000107625	DExD-box helicase 50
chr10	68958670	68982568	DDX21	+	ENSG00000165732	DExD-box helicase 21
chr10	68991303	69041044	KIFBP	+	ENSG00000198954	kinesin family binding protein
chr10	69126012	69171912	VPS26A	+	ENSG00000122958	VPS26, retromer complex component A
chr10	69182734	69206599	SUPV3L1	+	ENSG00000156502	Suv3 like RNA helicase
chr10	69222832	69265052	HKDC1	+	ENSG00000156510	hexokinase domain containing 1
chr10	69272484	69399384	HK1	+	ENSG00000156515	hexokinase 1
chr10	69406403	69414418	TACR2	-	ENSG00000075073	tachykinin receptor 2
chr10	69453965	69505166	TSPAN15	+	ENSG00000099282	tetraspanin 15
chr10	69574198	69570922	NEUROG3	-	ENSG00000122859	neurogenin 3
chr10	69632747	69631096	FAM241B	+	ENSG00000171224	family with sequence similarity 241 member B
chr10	69804367	69961775	COL13A1	+	ENSG00000197467	collagen type XIII alpha 1 chain
chr10	70055346	70109782	MACROH2A2	+	ENSG00000099284	macroH2A.2 histone
chr10	70100723	70130434	AIFM2	-	ENSG00000042286	apoptosis inducing factor mitochondria associated 2
chr10	70140481	70144200	TYSND1	-	ENSG00000156521	trypsin domain containing 1
chr10	70149789	70168023	SAR1A	-	ENSG00000079332	secretion associated Ras related GTPase 1A
chr10	70205335	70231411	PPA1	-	ENSG00000180817	inorganic pyrophosphatase 1
chr10	70249829	70281504	NPFFR1	-	ENSG00000148734	neuropeptide FF receptor 1
[truncated: 15,214 more rows]

## Sheet: Table S6
Confident Flag-CTR9 binding genes
Chr	Gene Start	Gene End	Gene Symbol	Gene strand	Ensembl ID	Gene description
chr1	923928	944581	SAMD11	+	ENSG00000187634	sterile alpha motif domain containing 11
chr1	944203	959309	NOC2L	-	ENSG00000188976	NOC2 like nucleolar associated transcriptional repressor
chr1	966482	975865	PLEKHN1	+	ENSG00000187583	pleckstrin homology domain containing N1
chr1	975204	982093	PERM1	-	ENSG00000187642	PPARGC1 and ESRR induced regulator, muscle 1
chr1	1001138	1014540	ISG15	+	ENSG00000187608	ISG15 ubiquitin like modifier
chr1	1020120	1056118	AGRN	+	ENSG00000188157	agrin
chr1	1070967	1074306	RNF223	-	ENSG00000237330	ring finger protein 223
chr1	1137017	1144056	LINC01342	+	ENSG00000223823	long intergenic non-protein coding RNA 1342
chr1	1173880	1197936	TTLL10	+	ENSG00000162571	tubulin tyrosine ligase like 10
chr1	1203508	1206592	TNFRSF18	-	ENSG00000186891	TNF receptor superfamily member 18
chr1	1216908	1232067	SDF4	-	ENSG00000078808	stromal cell derived factor 4
chr1	1253909	1273864	UBE2J2	-	ENSG00000160087	ubiquitin conjugating enzyme E2 J2
chr1	1292390	1309609	ACAP3	-	ENSG00000131584	ArfGAP with coiled-coil, ankyrin repeat and PH domains 3
chr1	1311585	1324687	INTS11	-	ENSG00000127054	integrator complex subunit 11
chr1	1335276	1349418	DVL1	-	ENSG00000107404	dishevelled segment polarity protein 1
chr1	1352689	1361777	MXRA8	-	ENSG00000162576	matrix remodeling associated 8
chr1	1385711	1399335	CCNL2	-	ENSG00000221978	cyclin L2
chr1	1430539	1434573	LINC01770	-	ENSG00000225285	long intergenic non-protein coding RNA 1770
chr1	1598012	1600135	FNDC10	-	ENSG00000228594	fibronectin type III domain containing 10
chr1	1615415	1630610	MIB2	+	ENSG00000197530	mindbomb E3 ubiquitin protein ligase 2
chr1	1659529	1692795	SLC35E2B	-	ENSG00000189339	solute carrier family 35 member E2B
chr1	1751232	1780457	NADK	-	ENSG00000008130	NAD kinase
chr1	1785285	1891117	GNB1	-	ENSG00000078369	G protein subunit beta 1
chr1	1921951	2003837	CFAP74	-	ENSG00000142609	cilia and flagella associated protein 74
chr1	2019329	2030758	GABRD	+	ENSG00000187730	gamma-aminobutyric acid type A receptor subunit delta
chr1	2050411	2185395	PRKCZ	+	ENSG00000067606	protein kinase C zeta
chr1	2181794	2184389	PRKCZ-AS1	-	ENSG00000182873	PRKCZ antisense RNA 1
chr1	2184461	2212720	FAAP20	-	ENSG00000162585	FA core complex associated protein 20
chr1	2228319	2310213	SKI	+	ENSG00000157933	SKI proto-oncogene
chr1	2321253	2391707	MORN1	-	ENSG00000116151	MORN repeat containing 1
chr1	2391775	2405442	RER1	+	ENSG00000157916	retention in endoplasmic reticulum sorting receptor 1
chr1	2403964	2413797	PEX10	-	ENSG00000157911	peroxisomal biogenesis factor 10
chr1	2425980	2505532	PLCH2	+	ENSG00000149527	phospholipase C eta 2
chr1	2635976	2801717	TTC34	-	ENSG00000215912	tetratricopeptide repeat domain 34
chr1	3069168	3438621	PRDM16	+	ENSG00000142611	PR/SET domain 16
chr1	3127975	3128035	MIR4251	+	ENSG00000283572	microRNA 4251
chr1	3454665	3481113	ARHGEF16	+	ENSG00000130762	Rho guanine nucleotide exchange factor 16
chr1	3487951	3611508	MEGF6	-	ENSG00000162591	multiple EGF like domains 6
chr1	3652516	3736201	TP73	+	ENSG00000078900	tumor protein p73
chr1	3735511	3747373	TP73-AS1	-	ENSG00000227372	TP73 antisense RNA 1
chr1	3778559	3796498	LRRC47	-	ENSG00000130764	leucine rich repeat containing 47
chr1	3900352	3917225	LINC01134	+	ENSG00000236423	long intergenic non-protein coding RNA 1134
chr1	4654609	4792534	AJAP1	+	ENSG00000196581	adherens junctions associated protein 1
chr1	5862672	5862741	MIR4689	-	ENSG00000264101	microRNA 4689
chr1	5862811	5992473	NPHP4	-	ENSG00000131697	nephrocystin 4
chr1	5990927	6101193	KCNAB2	+	ENSG00000069424	potassium voltage-gated channel subfamily A regulatory beta subunit 2
chr1	6101787	6180321	CHD5	-	ENSG00000116254	chromodomain helicase DNA binding protein 5
chr1	6205475	6221299	RNF207	+	ENSG00000158286	ring finger protein 207
chr1	6244179	6245578	HES3	+	ENSG00000173673	hes family bHLH transcription factor 3
chr1	6247353	6261098	GPR153	-	ENSG00000158292	G protein-coupled receptor 153
chr1	6264269	6394391	ACOT7	-	ENSG00000097021	acyl-CoA thioesterase 7
chr1	6460786	6466175	TNFRSF25	-	ENSG00000215788	TNF receptor superfamily member 25
chr1	6467122	6520074	PLEKHG5	-	ENSG00000171680	pleckstrin homology and RhoGEF domain containing G5
chr1	6579994	6589280	ZBTB48	+	ENSG00000204859	zinc finger and BTB domain containing 48
chr1	6785454	7769706	CAMTA1	+	ENSG00000171735	calmodulin binding transcription activator 1
chr1	8317826	8344167	SLC45A1	+	ENSG00000162426	solute carrier family 45 member 1
chr1	8352397	8848921	RERE	-	ENSG00000142599	arginine-glutamic acid dipeptide repeats
chr1	9003300	9026345	SLC2A7	-	ENSG00000197241	solute carrier family 2 member 7
chr1	9035106	9088478	SLC2A5	-	ENSG00000142583	solute carrier family 2 member 5
chr1	9100305	9129102	GPR157	-	ENSG00000180758	G protein-coupled receptor 157
chr1	9292894	9369532	SPSB1	+	ENSG00000171621	splA/ryanodine receptor domain and SOCS box containing 1
chr1	9588911	9614877	TMEM201	+	ENSG00000188807	transmembrane protein 201
chr1	9651731	9729114	PIK3CD	+	ENSG00000171608	phosphatidylinositol-4,5-bisphosphate 3-kinase catalytic subunit delta
chr1	9728926	9823984	CLSTN1	-	ENSG00000171603	calsyntenin 1
chr1	9848276	9910336	CTNNBIP1	-	ENSG00000178585	catenin beta interacting protein 1
chr1	10398592	10420511	PGD	+	ENSG00000142657	phosphogluconate dehydrogenase
chr1	10636604	10796650	CASZ1	-	ENSG00000130940	castor zinc finger 1
chr1	10946471	10982037	C1orf127	-	ENSG00000175262	chromosome 1 open reading frame 127
chr1	11479155	11537551	DISP3	+	ENSG00000204624	dispatched RND transporter family member 3
chr1	11637018	11655785	FBXO2	-	ENSG00000116661	F-box protein 2
chr1	11664200	11674354	FBXO6	+	ENSG00000116663	F-box protein 6
chr1	11691710	11725857	DRAXIN	+	ENSG00000162490	dorsal inhibitory axon guidance protein
chr1	11785723	11806455	MTHFR	-	ENSG00000177000	methylenetetrahydrofolate reductase
chr1	11934205	11975538	PLOD1	+	ENSG00000083444	procollagen-lysine,2-oxoglutarate 5-dioxygenase 1
chr1	11980181	12015211	MFN2	+	ENSG00000116688	mitofusin 2
chr1	12019466	12032045	MIIP	+	ENSG00000116691	migration and invasion inhibitory protein
chr1	12063303	12144207	TNFRSF8	+	ENSG00000120949	TNF receptor superfamily member 8
chr1	12166991	12209228	TNFRSF1B	+	ENSG00000028137	TNF receptor superfamily member 1B
chr1	13892792	15118043	KAZN	+	ENSG00000189337	kazrin, periplakin interacting protein
chr1	15409888	15430339	EFHD2	+	ENSG00000142634	EF-hand domain family member D2
chr1	15438442	15449242	CTRC	+	ENSG00000162438	chymotrypsin C
chr1	15490832	15526534	CASP9	-	ENSG00000132906	caspase 9
chr1	15684320	15734769	PLEKHM2	+	ENSG00000116786	pleckstrin homology and RUN domain containing M2
chr1	15742499	15747982	TMEM82	+	ENSG00000162460	transmembrane protein 82
chr1	15941869	15976132	ZBTB17	-	ENSG00000116809	zinc finger and BTB domain containing 17
chr1	16124337	16156069	EPHA2	-	ENSG00000142627	EPH receptor A2
chr1	16197854	16212652	ARHGEF19	-	ENSG00000142632	Rho guanine nucleotide exchange factor 19
chr1	16231692	16237183	CPLANE2	-	ENSG00000132881	ciliogenesis and planar polarity effector 2
chr1	16387117	16437424	SPATA21	-	ENSG00000187144	spermatogenesis associated 21
chr1	16562319	16613562	NBPF1	-	ENSG00000219481	NBPF member 1
chr1	16740273	16972964	CROCC	+	ENSG00000058453	ciliary rootlet coiled-coil, rootletin
chr1	16974502	16980632	MFAP2	-	ENSG00000117122	microfibril associated protein 2
chr1	17066761	17119451	PADI2	-	ENSG00000117115	peptidyl arginine deiminase 2
chr1	17205128	17246007	PADI1	+	ENSG00000142623	peptidyl arginine deiminase 1
chr1	17249098	17284233	PADI3	+	ENSG00000142619	peptidyl arginine deiminase 3
chr1	17308195	17364004	PADI4	+	ENSG00000159339	peptidyl arginine deiminase 4
chr1	17406760	17439677	RCC2	-	ENSG00000179051	regulator of chromosome condensation 2
chr1	17539698	17697874	ARHGEF10L	+	ENSG00000074964	Rho guanine nucleotide exchange factor 10 like
chr1	18107798	18378483	IGSF21	+	ENSG00000117154	immunoglobin superfamily member 21
chr1	18480982	18486126	KLHDC7A	+	ENSG00000179023	kelch domain containing 7A
chr1	18630846	18748866	PAX7	+	ENSG00000009709	paired box 7
chr1	18839599	18859682	TAS1R2	-	ENSG00000179002	taste 1 receptor member 2
chr1	18904280	18956676	IFFO2	-	ENSG00000169991	intermediate filament family orphan 2
chr1	19338775	19485539	CAPZB	-	ENSG00000077549	capping actin protein of muscle Z-line subunit beta
chr1	19920009	19923617	PLA2G2E	-	ENSG00000188784	phospholipase A2 group IIE
chr1	20161253	20177424	PLA2G2C	-	ENSG00000187980	phospholipase A2 group IIC
chr1	20290919	20354894	VWA5B1	+	ENSG00000158816	von Willebrand factor A domain containing 5B1
chr1	20633458	20651511	PINK1	+	ENSG00000158828	PTEN induced kinase 1
chr1	20664014	20718017	KIF17	-	ENSG00000117245	kinesin family member 17
chr1	20719731	20732837	SH2D5	-	ENSG00000189410	SH2 domain containing 5
chr1	21217247	21345572	ECE1	-	ENSG00000117298	endothelin converting enzyme 1
chr1	21509397	21578410	ALPL	+	ENSG00000162551	alkaline phosphatase, biomineralization associated
chr1	21596215	21669363	RAP1GAP	-	ENSG00000076864	RAP1 GTPase activating protein
chr1	21822244	21937310	HSPG2	-	ENSG00000142798	heparan sulfate proteoglycan 2
chr1	22117313	22143969	WNT4	-	ENSG00000162552	Wnt family member 4
chr1	22563489	22603595	EPHA8	+	ENSG00000070886	EPH receptor A8
chr1	23380909	23424748	TCEA3	-	ENSG00000204219	transcription elongation factor A3
chr1	23506438	23531233	E2F2	-	ENSG00000007968	E2F transcription factor 2
chr1	23691742	23696835	RPL11	+	ENSG00000142676	ribosomal protein L11
chr1	24056035	24112135	MYOM3	-	ENSG00000142661	myomesin 3
chr1	24319357	24364482	GRHL3	+	ENSG00000158055	grainyhead like transcription factor 3
chr1	24556087	24609328	NCMAP	+	ENSG00000184454	non-compact myelin associated protein
chr1	24899511	24965121	RUNX3	-	ENSG00000020633	RUNX family transcription factor 3
chr1	25543606	25568886	LDLRAP1	+	ENSG00000157978	low density lipoprotein receptor adaptor protein 1
chr1	25617468	25786207	MAN1C1	+	ENSG00000117643	mannosidase alpha class 1C member 1
chr1	25800176	25818221	SELENON	+	ENSG00000162430	selenoprotein N
chr1	25861484	25875708	PAQR7	-	ENSG00000182749	progestin and adipoQ receptor family member 7
chr1	26019884	26036464	EXTL1	+	ENSG00000158008	exostosin like glycosyltransferase 1
chr1	26281328	26318363	UBXN11	-	ENSG00000158062	UBX domain protein 11
chr1	26321698	26360080	CRYBG2	-	ENSG00000176092	crystallin beta-gamma domain containing 2
chr1	26529761	26575030	RPS6KA1	+	ENSG00000117676	ribosomal protein S6 kinase A1
chr1	26693236	26782104	ARID1A	+	ENSG00000117713	AT-rich interaction domain 1A
chr1	26787054	26800659	PIGV	+	ENSG00000060642	phosphatidylinositol glycan anchor biosynthesis class V
chr1	26863149	26864456	SFN	+	ENSG00000175793	stratifin
chr1	27005020	27012850	TENT5B	-	ENSG00000158246	terminal nucleotidyltransferase 5B
chr1	27098809	27166981	SLC9A1	-	ENSG00000090020	solute carrier family 9 member A1
chr1	27234632	27308636	WDTC1	+	ENSG00000142784	WD and tetratricopeptide repeats 1
chr1	27534035	27604431	AHDC1	-	ENSG00000126705	AT-hook DNA binding motif containing 1
chr1	28147166	28193936	PTAFR	-	ENSG00000169403	platelet activating factor receptor
chr1	28369582	28500364	PHACTR4	+	ENSG00000204138	phosphatase and actin regulator 4
chr1	29119429	29123903	TMEM200B	-	ENSG00000253304	transmembrane protein 200B
chr1	29236516	29326813	PTPRU	+	ENSG00000060656	protein tyrosine phosphatase receptor type U
chr1	30718504	30726827	MATN1-AS1	+	ENSG00000186056	MATN1 antisense RNA 1
chr1	30824217	30834864	LINC01778	+	ENSG00000223382	long intergenic non-protein coding RNA 1778
chr1	30869466	30908758	SDC3	-	ENSG00000162512	syndecan 3
chr1	31409565	31434680	SERINC2	+	ENSG00000168528	serine incorporator 2
chr1	31576485	31587686	TINAGL1	+	ENSG00000142910	tubulointerstitial nephritis antigen like 1
chr1	31617686	31632518	HCRTR1	+	ENSG00000121764	hypocretin receptor 1
chr1	31652263	31704319	COL16A1	-	ENSG00000084636	collagen type XVI alpha 1 chain
chr1	31727117	31764893	ADGRB2	-	ENSG00000121753	adhesion G protein-coupled receptor B2
chr1	32200595	32205387	CCDC28B	+	ENSG00000160050	coiled-coil domain containing 28B
chr1	32251239	32286165	LCK	+	ENSG00000182866	LCK proto-oncogene, Src family tyrosine kinase
chr1	32292083	32333635	HDAC1	+	ENSG00000116478	histone deacetylase 1
chr1	32364633	32394731	BSDC1	-	ENSG00000160058	BSD domain containing 1
chr1	32894594	32901438	TMEM54	-	ENSG00000121900	transmembrane protein 54
chr1	33081104	33123492	AZIN2	+	ENSG00000142920	antizyme inhibitor 2
chr1	33145399	33182059	TRIM62	-	ENSG00000116525	tripartite motif containing 62
chr1	33256492	33300719	ZNF362	+	ENSG00000160094	zinc finger protein 362
chr1	33513999	34165842	CSMD2	-	ENSG00000121904	CUB and Sushi multiple domains 2
chr1	34712737	34859755	SMIM12	-	ENSG00000163866	small integral membrane protein 12
chr1	35433492	35557950	KIAA0319L	-	ENSG00000142687	KIAA0319 like
chr1	35557473	35567274	NCDN	+	ENSG00000020129	neurochondrin
chr1	35573314	35595328	TFAP2E	+	ENSG00000116819	transcription factor AP-2 epsilon
chr1	36095239	36125222	COL8A2	-	ENSG00000171812	collagen type VIII alpha 2 chain
chr1	36155579	36180849	MAP7D1	+	ENSG00000116871	MAP7 domain containing 1
chr1	36322031	36324154	EVA1B	-	ENSG00000142694	eva-1 homolog B
chr1	36339624	36385924	STK40	-	ENSG00000196182	serine/threonine kinase 40
chr1	36466043	36483278	CSF3R	-	ENSG00000119535	colony stimulating factor 3 receptor
chr1	36795527	37034515	GRIK3	-	ENSG00000163873	glutamate ionotropic receptor kainate type subunit 3
chr1	37350934	37474411	LINC01137	-	ENSG00000233621	long intergenic non-protein coding RNA 1137
chr1	37474580	37484377	ZC3H12A	+	ENSG00000163874	zinc finger CCCH-type containing 12A
chr1	37611350	37634892	RSPO1	-	ENSG00000169218	R-spondin 1
chr1	37713880	37765133	EPHA10	-	ENSG00000183317	EPH receptor A10
chr1	38873401	38876226	LOC105378663	+	ENSG00000228436	uncharacterized LOC105378663
chr1	39955112	39969968	MFSD2A	+	ENSG00000168389	major facilitator superfamily domain containing 2A
chr1	40072710	40097260	PPT1	-	ENSG00000131238	palmitoyl-protein thioesterase 1
chr1	40620680	40665682	RIMS3	-	ENSG00000117016	regulating synaptic membrane exocytosis 3
chr1	40783787	40840452	KCNQ4	+	ENSG00000117013	potassium voltage-gated channel subfamily Q member 4
chr1	41361922	41383590	FOXO6	+	ENSG00000204060	forkhead box O6
chr1	41506365	42035925	HIVEP3	-	ENSG00000127124	HIVEP zinc finger 3
chr1	42176539	42335877	FOXJ3	-	ENSG00000198815	forkhead box J3
chr1	42733093	42740254	CLDN19	-	ENSG00000164007	claudin 19
chr1	42925353	42958893	SLC2A1	-	ENSG00000117394	solute carrier family 2 member 1
chr1	43164175	43270936	EBNA1BP2	-	ENSG00000117395	EBNA1 binding protein 2
chr1	43172330	43254358	CFAP57	+	ENSG00000243710	cilia and flagella associated protein 57
chr1	43281877	43285617	C1orf210	-	ENSG00000253313	chromosome 1 open reading frame 210
chr1	43525187	43623666	PTPRF	+	ENSG00000142949	protein tyrosine phosphatase receptor type F
chr1	43705824	43931165	ST3GAL3	+	ENSG00000126091	ST3 beta-galactoside alpha-2,3-sialyltransferase 3
chr1	43946950	43968022	IPO13	+	ENSG00000117408	importin 13
chr1	43970000	43973369	DPH2	+	ENSG00000132768	diphthamide biosynthesis 2
chr1	43991500	44031467	SLC6A9	-	ENSG00000196517	solute carrier family 6 member 9
chr1	44221070	44355260	ERI3	-	ENSG00000117419	ERI1 exoribonuclease family member 3
chr1	44739818	44767767	KIF2C	+	ENSG00000142945	kinesin family member 2C
chr1	44808482	44815585	BTBD19	+	ENSG00000222009	BTB domain containing 19
chr1	45620044	45624057	CCDC17	-	ENSG00000159588	coiled-coil domain containing 17
chr1	45786987	46036122	MAST2	+	ENSG00000086015	microtubule associated serine/threonine kinase 2
chr1	46261196	46303608	LRRC41	-	ENSG00000132128	leucine rich repeat containing 41
chr1	47179250	47180339	LINC00853	+	ENSG00000224805	long intergenic non-protein coding RNA 853
chr1	47183582	47191044	PDZK1IP1	-	ENSG00000162366	PDZK1 interacting protein 1
chr1	47760528	47997385	TRABD2B	-	ENSG00000269113	TraB domain containing 2B
chr1	51287258	51345116	TTC39A	-	ENSG00000085831	tetratricopeptide repeat domain 39A
chr1	52345723	52366193	CC2D1B	-	ENSG00000154222	coiled-coil and C2 domain containing 1B
chr1	53062052	53085501	PODN	+	ENSG00000174348	podocan
chr1	53087179	53142638	SLC1A7	-	ENSG00000162383	solute carrier family 1 member 7
chr1	53242364	53328469	LRP8	-	ENSG00000157193	LDL receptor related protein 8
chr1	53506237	53738106	GLIS1	-	ENSG00000174332	GLIS family zinc finger 1
chr1	54026681	54053504	TMEM59	-	ENSG00000116209	transmembrane protein 59
chr1	54225432	54413479	SSBP3	-	ENSG00000157216	single stranded DNA binding protein 3
chr1	54542257	54639192	ACOT11	+	ENSG00000162390	acyl-CoA thioesterase 11
chr1	54609181	54623556	FAM151A	-	ENSG00000162391	family with sequence similarity 151 member A
chr1	55066359	55215364	USP24	-	ENSG00000162402	ubiquitin specific peptidase 24
chr1	93079235	93139079	MTF2	+	ENSG00000143033	metal response element binding transcription factor 2
chr1	107056674	107067636	PRMT6	+	ENSG00000198890	protein arginine methyltransferase 6
chr1	107140007	107483458	NTNG1	+	ENSG00000162631	netrin G1
chr1	107571161	107965180	VAV3	-	ENSG00000134215	vav guanine nucleotide exchange factor 3
chr1	108134043	108200849	SLC25A24	-	ENSG00000085491	solute carrier family 25 member 24
chr1	108692310	108702928	PRPF38B	+	ENSG00000134186	pre-mRNA processing factor 38B
chr1	108746674	108809523	STXBP3	+	ENSG00000116266	syntaxin binding protein 3
chr1	108970214	109042113	WDR47	-	ENSG00000085433	WD repeat domain 47
chr1	109062486	109076003	TAF13	-	ENSG00000197780	TATA-box binding protein associated factor 13
chr1	109114106	109206781	ELAPOR1	+	ENSG00000116299	endosome-lysosome associated apoptosis and autophagy regulator 1
chr1	109213918	109238182	SARS1	+	ENSG00000031698	seryl-tRNA synthetase 1
chr1	109249539	109275751	CELSR2	+	ENSG00000143126	cadherin EGF LAG seven-pass G-type receptor 2
chr1	109279556	109283186	PSRC1	-	ENSG00000134222	proline and serine rich coiled-coil 1
chr1	109292365	109307011	MYBPHL	-	ENSG00000221986	myosin binding protein H like
chr1	109309568	109397918	SORT1	-	ENSG00000134243	sortilin 1
chr1	109483479	109492804	ATXN7L2	+	ENSG00000162650	ataxin 7 like 2
chr1	109494052	109502932	CYB561D1	+	ENSG00000174151	cytochrome b561 family member D1
chr1	109504178	109509738	AMIGO1	-	ENSG00000181754	adhesion molecule with Ig like domain 1
chr1	109539872	109548406	GPR61	+	ENSG00000156097	G protein-coupled receptor 61
chr1	109548615	109600195	GNAI3	+	ENSG00000065135	G protein subunit alpha i3
chr1	109616104	109632053	AMPD2	+	ENSG00000116337	adenosine monophosphate deaminase 2
chr1	109668022	109709551	GSTM2	+	ENSG00000213366	glutathione S-transferase mu 2
chr1	109711780	109775428	GSTM5	+	ENSG00000134201	glutathione S-transferase mu 5
chr1	109750080	109764027	EPS8L3	-	ENSG00000198758	EPS8 like 3
chr1	109910242	109930992	CSF1	+	ENSG00000184371	colony stimulating factor 1
chr1	110031577	110074641	STRIP1	+	ENSG00000143093	striatin interacting protein 1
chr1	110059870	110070672	ALX3	-	ENSG00000156150	ALX homeobox 3
chr1	110082688	110109719	LINC01397	+	ENSG00000258673	long intergenic non-protein coding RNA 1397
chr1	110112443	110113947	UBL4B	+	ENSG00000186150	ubiquitin like 4B
chr1	110150494	110202202	SLC6A17	+	ENSG00000197106	solute carrier family 6 member 17
chr1	110210314	110283100	KCNC4	+	ENSG00000116396	potassium voltage-gated channel subfamily C member 4
chr1	110338506	110346681	RBM15	+	ENSG00000162775	RNA binding motif protein 15
chr1	110347116	110443817	LAMTOR5-AS1	+	ENSG00000224699	LAMTOR5 antisense RNA 1
chr1	110451149	110457358	PROK1	+	ENSG00000143125	prokineticin 1
chr1	110519837	110631474	KCNA2	-	ENSG00000177301	potassium voltage-gated channel subfamily A member 2
chr1	111185969	111204535	DENND2D	-	ENSG00000162777	DENN domain containing 2D
chr1	111346600	111353013	PIFO	+	ENSG00000173947	primary cilia formation
chr1	111770662	111989155	KCND3	-	ENSG00000171385	potassium voltage-gated channel subfamily D member 3
chr1	111853762	111856905	KCND3-IT1	-	ENSG00000232558	KCND3 intronic transcript 1
chr1	111989770	111998842	LINC01750	+	ENSG00000231437	long intergenic non-protein coding RNA 1750
chr1	112720419	112727235	TAFA3	+	ENSG00000184599	TAFA chemokine like family member 3
chr1	113390515	113685923	MAGI3	+	ENSG00000081026	membrane associated guanylate kinase, WW and PDZ domain containing 3
chr1	113696831	113759489	PHTF1	-	ENSG00000116793	putative homeodomain transcription factor 1
chr1	113856635	113901237	AP4B1-AS1	+	ENSG00000226167	AP4B1 antisense RNA 1
chr1	113876816	113887581	BCL2L15	-	ENSG00000188761	BCL2 like 15
chr1	113894194	113905201	AP4B1	-	ENSG00000134262	adaptor related protein complex 4 subunit beta 1
chr1	113905213	113914086	DCLRE1B	+	ENSG00000118655	DNA cross-link repair 1B
chr1	113924000	113929495	HIPK1-AS1	-	ENSG00000235527	HIPK1 antisense RNA 1
chr1	113929324	113977869	HIPK1	+	ENSG00000163349	homeodomain interacting protein kinase 1
chr1	113979391	114035572	OLFML3	+	ENSG00000116774	olfactomedin like 3
chr1	114089291	114153880	SYT6	-	ENSG00000134207	synaptotagmin 6
chr1	114392790	114511203	TRIM33	-	ENSG00000197323	tripartite motif containing 33
chr1	114567557	114581629	BCAS2	-	ENSG00000116752	BCAS2 pre-mRNA processing factor
chr1	114582848	114670422	DENND2C	-	ENSG00000175984	DENN domain containing 2C
chr1	114704469	114716771	NRAS	-	ENSG00000213281	NRAS proto-oncogene, GTPase
chr1	114716913	114758676	CSDE1	-	ENSG00000009307	cold shock domain containing E1
chr1	114769479	114780685	SIKE1	-	ENSG00000052723	suppressor of IKBKE 1
chr1	114854863	114995370	SYCP1	+	ENSG00000198765	synaptonemal complex protein 1
chr1	115048011	115089503	TSPAN2	-	ENSG00000134198	tetraspanin 2
chr1	115285917	115338256	NGF	-	ENSG00000134259	nerve growth factor
chr1	115641970	115698224	VANGL1	+	ENSG00000173218	VANGL planar cell polarity protein 1
chr1	115700021	115768714	CASQ2	-	ENSG00000118729	calsequestrin 2
chr1	115836377	115843917	NHLH2	-	ENSG00000177551	nescient helix-loop-helix 2
chr1	115976513	116070054	SLC22A15	+	ENSG00000163393	solute carrier family 22 member 15
chr1	116111755	116135240	MAB21L3	+	ENSG00000173212	mab-21 like 3
chr1	116372668	116410261	ATP1A1	+	ENSG00000163399	ATPase Na+/K+ transporting subunit alpha 1
chr1	116423724	116478842	LINC01762	-	ENSG00000233154	long intergenic non-protein coding RNA 1762
chr1	116514534	116571039	CD58	-	ENSG00000116815	CD58 molecule
chr1	116574399	116667755	IGSF3	-	ENSG00000143061	immunoglobulin superfamily member 3
chr1	116754430	116769229	CD2	+	ENSG00000116824	CD2 molecule
chr1	116909916	116990353	PTGFRN	+	ENSG00000134247	prostaglandin F2 receptor inhibitor
chr1	117001750	117036476	CD101	+	ENSG00000134256	CD101 molecule
chr1	117111060	117122587	TRIM45	-	ENSG00000134253	tripartite motif containing 45
chr1	117143587	117210960	VTCN1	-	ENSG00000134258	V-set domain containing T cell activation inhibitor 1
chr1	117367449	117528872	MAN1A2	+	ENSG00000198162	mannosidase alpha class 1A member 2
chr1	117606048	117628389	TENT5C	+	ENSG00000183508	terminal nucleotidyltransferase 5C
chr1	119648411	119744218	PHGDH	+	ENSG00000092621	phosphoglycerate dehydrogenase
chr1	119911553	120100779	NOTCH2	-	ENSG00000134250	notch receptor 2
chr1	145670852	145708148	PDZK1	-	ENSG00000174827	PDZ domain containing 1
chr1	145719471	145739288	CD160	+	ENSG00000117281	CD160 molecule
chr1	145824088	145844402	POLR3C	+	ENSG00000186141	RNA polymerase III subunit C
chr1	145845630	145848954	NUDT17	+	ENSG00000186364	nudix hydrolase 17
chr1	145848522	145859836	PIAS3	-	ENSG00000131788	protein inhibitor of activated STAT 3
chr1	145866560	145885866	ANKRD35	-	ENSG00000198483	ankyrin repeat domain 35
chr1	145891208	145910111	ITGA10	-	ENSG00000143127	integrin subunit alpha 10
chr1	145959441	145964575	ANKRD34A	-	ENSG00000272031	ankyrin repeat domain 34A
chr1	145992435	145996579	TXNIP	-	ENSG00000265972	thioredoxin interacting protein
chr1	146017468	146036746	HJV	-	ENSG00000168509	hemojuvelin BMP co-receptor
chr1	147175351	147243050	FMO5	-	ENSG00000131781	flavin containing dimethylaniline monoxygenase 5
chr1	147242654	147295765	CHD1L	+	ENSG00000131778	chromodomain helicase DNA binding protein 1 like
chr1	147258885	147517875	LINC00624	-	ENSG00000278811	long intergenic non-protein coding RNA 624
chr1	147541501	147626216	BCL9	+	ENSG00000116128	BCL9 transcription coactivator
chr1	147629652	147670524	ACP6	-	ENSG00000162836	acid phosphatase 6, lysophosphatidic
chr1	147756199	147773362	GJA5	-	ENSG00000265107	gap junction protein alpha 5
chr1	147928393	147993592	GPR89B	+	ENSG00000188092	G protein-coupled receptor 89B
chr1	148156139	148186980	LINC02805	+	ENSG00000232265	long intergenic non-protein coding RNA 2805
chr1	149887890	149900798	BOLA1	+	ENSG00000178096	bolA family member 1
chr1	149903318	149917844	SV2A	-	ENSG00000159164	synaptic vesicle glycoprotein 2A
chr1	149928651	149936879	MTMR11	-	ENSG00000014914	myotubularin related protein 11
chr1	149937812	150010726	OTUD7B	-	ENSG00000264522	OTU deubiquitinase 7B
chr1	150257251	150265078	CA14	+	ENSG00000118298	carbonic anhydrase 14
chr1	150265399	150269580	APH1A	-	ENSG00000117362	aph-1 homolog A, gamma-secretase subunit
chr1	150282543	150287093	CIART	+	ENSG00000159208	circadian associated repressor of transcription
chr1	150293861	150308979	MRPS21	+	ENSG00000266472	mitochondrial ribosomal protein S21
chr1	150363091	150476566	RPRD2	+	ENSG00000163125	regulation of nuclear pre-mRNA domain containing 2
chr1	150487364	150507609	TARS2	+	ENSG00000143374	threonyl-tRNA synthetase 2, mitochondrial
chr1	150508062	150513789	ECM1	+	ENSG00000143369	extracellular matrix protein 1
chr1	150515757	150518032	FALEC	+	ENSG00000228126	focally amplified long non-coding RNA in epithelial cancer
chr1	150549369	150560937	ADAMTSL4	+	ENSG00000143382	ADAMTS like 4
chr1	150574551	150579738	MCL1	-	ENSG00000143384	MCL1 apoptosis regulator, BCL2 family member
chr1	150809713	150876708	ARNT	-	ENSG00000143437	aryl hydrocarbon receptor nuclear translocator
chr1	150926263	150964744	SETDB1	+	ENSG00000143379	SET domain bifurcated histone lysine methyltransferase 1
chr1	150960583	150975003	CERS2	-	ENSG00000143418	ceramide synthase 2
chr1	150982249	150995634	ANXA9	+	ENSG00000143412	annexin A9
chr1	150996086	151008375	MINDY1	-	ENSG00000143409	MINDY lysine 48 deubiquitinase 1
chr1	151047751	151051986	C1orf56	+	ENSG00000143443	chromosome 1 open reading frame 56
chr1	151050971	151070325	CDC42SE1	-	ENSG00000197622	CDC42 small effector 1
chr1	151070578	151125542	GABPB2	+	ENSG00000143458	GA binding protein transcription factor subunit beta 2
chr1	151131685	151146664	SEMA6C	-	ENSG00000143434	semaphorin 6C
chr1	151197949	151249536	PIP5K1A	+	ENSG00000143398	phosphatidylinositol-4-phosphate 5-kinase type 1 alpha
chr1	151254709	151267479	PSMD4	+	ENSG00000159352	proteasome 26S subunit, non-ATPase 4
chr1	151281618	151292176	ZNF687	+	ENSG00000143373	zinc finger protein 687
chr1	151291797	151327715	PI4KB	-	ENSG00000143393	phosphatidylinositol 4-kinase beta
chr1	151340640	151347357	RFX5	-	ENSG00000143390	regulatory factor X5
chr1	151364304	151372707	SELENBP1	-	ENSG00000143416	selenium binding protein 1
chr1	151399560	151401937	PSMB4	+	ENSG00000159377	proteasome 20S subunit beta 4
chr1	151402724	151459494	POGZ	-	ENSG00000143442	pogo transposable element derived with ZNF domain
chr1	151510510	151538692	CGN	+	ENSG00000143375	cingulin
chr1	151540305	151583583	TUFT1	+	ENSG00000143367	tuftelin 1
chr1	151700058	151716803	CELF3	-	ENSG00000159409	CUGBP Elav-like family member 3
chr1	151710433	151729805	RIIAD1	+	ENSG00000178796	regulatory subunit of type II PKA R-subunit domain containing 1
chr1	151790804	151794402	TDRKH-AS1	+	ENSG00000203288	TDRKH antisense RNA 1
chr1	151800264	151805419	LINGO4	-	ENSG00000213171	leucine rich repeat and Ig domain containing 4
chr1	151806071	151831845	RORC	-	ENSG00000143365	RAR related orphan receptor C
chr1	151837819	151840557	C2CD4D	-	ENSG00000225556	C2 calcium dependent domain containing 4D
chr1	151847101	151853712	THEM5	-	ENSG00000196407	thioesterase superfamily member 5
chr1	151870866	151909637	THEM4	-	ENSG00000159445	thioesterase superfamily member 4
chr1	151982915	151993859	S100A10	-	ENSG00000197747	S100 calcium binding protein A10
chr1	152032506	152047907	S100A11	-	ENSG00000163191	S100 calcium binding protein A11
chr1	152106317	152115454	TCHH	-	ENSG00000159450	trichohyalin
chr1	152168125	152445456	FLG-AS1	+	ENSG00000237975	FLG antisense RNA 1
chr1	152409243	152414263	CRNN	-	ENSG00000143536	cornulin
chr1	153534599	153536244	S100A6	-	ENSG00000197956	S100 calcium binding protein A6
chr1	153537147	153541765	S100A5	-	ENSG00000196420	S100 calcium binding protein A5
chr1	153543613	153550136	S100A4	-	ENSG00000196154	S100 calcium binding protein A4
chr1	153547329	153549258	S100A3	-	ENSG00000188015	S100 calcium binding protein A3
chr1	153606886	153613145	S100A16	-	ENSG00000188643	S100 calcium binding protein A16
chr1	153614255	153616986	S100A14	-	ENSG00000189334	S100 calcium binding protein A14
chr1	153678688	153693992	NPR1	+	ENSG00000169418	natriuretic peptide receptor 1
chr1	153929501	153946718	DENND4B	-	ENSG00000198837	DENN domain containing 4B
chr1	153947669	153958615	CRTC2	-	ENSG00000160741	CREB regulated transcription coactivator 2
chr1	153959099	153968184	SLC39A1	-	ENSG00000143570	solute carrier family 39 member 1
chr1	153967534	153974361	CREB3L4	+	ENSG00000143578	cAMP responsive element binding protein 3 like 4
chr1	153974269	153977674	JTB	-	ENSG00000143543	jumping translocation breakpoint
chr1	154206696	154220637	C1orf43	-	ENSG00000143612	chromosome 1 open reading frame 43
chr1	154325553	154351304	ATP8B2	+	ENSG00000143515	ATPase phospholipid transporting 8B2
chr1	154405193	154469450	IL6R	+	ENSG00000160712	interleukin 6 receptor
chr1	154697455	154870281	KCNN3	-	ENSG00000143603	potassium calcium-activated channel subfamily N member 3
chr1	154924740	154936719	PMVK	-	ENSG00000163344	phosphomevalonate kinase
chr1	154944076	154956123	PBXIP1	-	ENSG00000163346	PBX homeobox interacting protein 1
chr1	154962298	154974395	SHC1	-	ENSG00000160691	SHC adaptor protein 1
chr1	155002630	155018522	ZBTB7B	+	ENSG00000160685	zinc finger and BTB domain containing 7B
chr1	155018520	155033781	DCST2	-	ENSG00000163354	DC-STAMP domain containing 2
chr1	155033824	155050930	DCST1	+	ENSG00000163357	DC-STAMP domain containing 1
chr1	155045191	155046118	DCST1-AS1	-	ENSG00000232093	DCST1 antisense RNA 1
chr1	155050566	155062775	ADAM15	+	ENSG00000143537	ADAM metallopeptidase domain 15
chr1	155078837	155087538	EFNA3	+	ENSG00000143590	ephrin A3
chr1	155127876	155134899	EFNA1	+	ENSG00000169242	ephrin A1
chr1	155135344	155138857	SLC50A1	+	ENSG00000169241	solute carrier family 50 member 1
chr1	155173787	155184971	TRIM46	+	ENSG00000163462	tripartite motif containing 46
chr1	155185824	155192916	MUC1	-	ENSG00000185499	mucin 1, cell surface associated
chr1	155195588	155209051	THBS3	-	ENSG00000169231	thrombospondin 3
chr1	155320894	155331114	RUSC1	+	ENSG00000160753	RUN and SH3 domain containing 1
chr1	155946851	156007070	ARHGEF2	-	ENSG00000116584	Rho/Rac guanine nucleotide exchange factor 2
chr1	156072013	156082465	MEX3A	-	ENSG00000254726	mex-3 RNA binding family member A
chr1	156082573	156140089	LMNA	+	ENSG00000160789	lamin A/C
chr1	156147366	156177752	SEMA4A	+	ENSG00000196189	semaphorin 4A
chr1	156212982	156243332	PMF1-BGLAP	+	ENSG00000260238	PMF1-BGLAP readthrough
chr1	156242184	156243317	BGLAP	+	ENSG00000242252	bone gamma-carboxyglutamate protein
chr1	156243320	156248117	PAQR6	-	ENSG00000160781	progestin and adipoQ receptor family member 6
chr1	156249224	156282825	SMG5	-	ENSG00000198952	SMG5 nonsense mediated mRNA decay factor
chr1	156282935	156293185	TMEM79	+	ENSG00000163472	transmembrane protein 79
chr1	156308968	156367873	CCT3	-	ENSG00000163468	chaperonin containing TCP1 subunit 3
chr1	156369211	156385219	RHBG	+	ENSG00000132677	Rh family B glycoprotein (gene)
chr1	156404250	156456763	C1orf61	-	ENSG00000125462	chromosome 1 open reading frame 61
chr1	156463727	156500779	MEF2D	-	ENSG00000116604	myocyte enhancer factor 2D
chr1	156525405	156572604	IQGAP3	-	ENSG00000183856	IQ motif containing GTPase activating protein 3
chr1	156579727	156586770	TTC24	+	ENSG00000187862	tetratricopeptide repeat domain 24
chr1	156594301	156601496	GPATCH4	-	ENSG00000160818	G-patch domain containing 4
chr1	156641390	156659532	BCAN	+	ENSG00000132692	brevican
chr1	156668763	156677407	NES	-	ENSG00000132688	nestin
chr1	156699606	156705816	CRABP2	-	ENSG00000143320	cellular retinoic acid binding protein 2
chr1	156750610	156800815	PRCC	+	ENSG00000143294	proline rich mitotic checkpoint control factor
chr1	156815640	156881850	NTRK1	+	ENSG00000198400	neurotrophic receptor tyrosine kinase 1
chr1	156840063	156859117	INSRR	-	ENSG00000027644	insulin receptor related receptor
chr1	156893698	156916434	PEAR1	+	ENSG00000187800	platelet endothelial aggregation receptor 1
chr1	156920632	156933094	LRRC71	+	ENSG00000160838	leucine rich repeat containing 71
chr1	156934840	157045742	ARHGEF11	-	ENSG00000132694	Rho guanine nucleotide exchange factor 11
chr1	157092043	157112412	ETV3L	-	ENSG00000253831	ETS variant transcription factor 3 like
chr1	160081538	160090563	KCNJ9	+	ENSG00000162728	potassium inwardly rectifying channel subfamily J member 9
chr1	160190575	160201886	CASQ1	+	ENSG00000143318	calsequestrin 1
chr1	161721563	161728143	FCRLB	+	ENSG00000162746	Fc receptor like B
chr1	166839447	166856359	POGK	+	ENSG00000143157	pogo transposable element derived with KRAB domain
chr1	166975582	167022214	MAEL	+	ENSG00000143194	maelstrom spermatogenic transposon silencer
chr1	168079543	168137667	GPR161	-	ENSG00000143147	G protein-coupled receptor 161
chr1	170173865	170304358	LINC01681	+	ENSG00000233985	long intergenic non-protein coding RNA 1681
chr1	170662728	170739421	PRRX1	+	ENSG00000116132	paired related homeobox 1
chr1	170935471	171064765	MROH9	+	ENSG00000117501	maestro heat like repeat family member 9
chr1	171485551	171593511	PRRC2C	+	ENSG00000117523	proline rich coiled-coil 2C
chr1	171841498	172418466	DNM3	+	ENSG00000197959	dynamin 3
chr1	174110268	174160165	RABGAP1L-DT	-	ENSG00000227373	RABGAP1L divergent transcript
chr1	174159410	174995308	RABGAP1L	+	ENSG00000152061	RAB GTPase activating protein 1 like
chr1	175067833	175148075	TNN	+	ENSG00000120332	tenascin N
chr1	175156986	175192999	KIAA0040	-	ENSG00000235750	KIAA0040
chr1	175315194	175743616	TNR	-	ENSG00000116147	tenascin R
chr1	175877343	175880468	LINC01657	+	ENSG00000224718	long intergenic non-protein coding RNA 1657
chr1	175944831	176207286	COP1	-	ENSG00000143207	COP1 E3 ubiquitin ligase
chr1	176857302	177164973	ASTN1	-	ENSG00000152092	astrotactin 1
chr1	177170958	177282422	BRINP2	+	ENSG00000198797	BMP/retinoic acid inducible neural specific 2
chr1	177351562	177437880	LINC01645	+	ENSG00000224968	long intergenic non-protein coding RNA 1645
chr1	177928788	178038007	CRYZL2P-SEC16B	-	ENSG00000254154	CRYZL2P-SEC16B readthrough
chr1	179082070	179098023	TOR3A	+	ENSG00000186283	torsin family 3 member A
chr1	179099330	179229684	ABL2	-	ENSG00000143322	ABL proto-oncogene 2, non-receptor tyrosine kinase
chr1	179293714	179358680	SOAT1	+	ENSG00000057252	sterol O-acyltransferase 1
chr1	179365720	179554735	AXDND1	+	ENSG00000162779	axonemal dynein light chain domain containing 1
chr1	179743163	179816198	FAM163A	+	ENSG00000143340	family with sequence similarity 163 member A
chr1	179839967	179877803	TOR1AIP2	-	ENSG00000169905	torsin 1A interacting protein 2
chr1	179954773	180114875	CEP350	+	ENSG00000135837	centrosomal protein 350
chr1	180154869	180204030	QSOX1	+	ENSG00000116260	quiescin sulfhydryl oxidase 1
chr1	180230264	180278984	LHX4	+	ENSG00000121454	LIM homeobox 4
chr1	180269663	180274681	LHX4-AS1	+	ENSG00000230124	LHX4 antisense RNA 1
chr1	180912897	180951614	KIAA1614	+	ENSG00000135835	KIAA1614
chr1	180949699	180954887	KIAA1614-AS1	-	ENSG00000232586	KIAA1614 antisense RNA 1
chr1	180972712	181023121	STX6	-	ENSG00000135823	syntaxin 6
chr1	181033425	181061938	MR1	+	ENSG00000153029	major histocompatibility complex, class I-related
chr1	181088700	181092900	IER5	+	ENSG00000162783	immediate early response 5
chr1	181174484	181182208	LINC01732	+	ENSG00000237292	long intergenic non-protein coding RNA 1732
chr1	181236388	181238604	LINC01699	+	ENSG00000179452	long intergenic non-protein coding RNA 1699
chr1	181317690	181808084	CACNA1E	+	ENSG00000198216	calcium voltage-gated channel subunit alpha1 E
chr1	182615254	182616629	LINC01686	+	ENSG00000261504	long intergenic non-protein coding RNA 1686
chr1	182899865	182953525	SHCBP1L	-	ENSG00000157060	SHC binding and spindle associated 1 like
chr1	183023420	183145592	LAMC1	+	ENSG00000135862	laminin subunit gamma 1
chr1	183248237	183418380	NMNAT2	-	ENSG00000157064	nicotinamide nucleotide adenylyltransferase 2
chr1	183472216	183598246	SMG7	+	ENSG00000116698	SMG7 nonsense mediated mRNA decay factor
chr1	183929854	184037729	COLGALT2	-	ENSG00000198756	collagen beta(1-O)galactosyltransferase 2
chr1	184690237	184754907	EDEM3	-	ENSG00000116406	ER degradation enhancing alpha-mannosidase like protein 3
chr1	185157080	185291781	SWT1	+	ENSG00000116668	SWT1 RNA endoribonuclease homolog
chr1	186375838	186421378	ODR4	+	ENSG00000157181	odr-4 GPCR localization factor homolog
chr1	186435161	186470291	PDC-AS1	+	ENSG00000229739	PDC antisense RNA 1
chr1	187443628	187477222	LINC01037	+	0	long intergenic non-protein coding RNA 1037
chr1	197153682	197201293	ZBTB41	-	ENSG00000177888	zinc finger and BTB domain containing 41
chr1	197911902	197935478	LHX9	+	ENSG00000143355	LIM homeobox 9
chr1	200027614	200177420	NR5A2	+	ENSG00000116833	nuclear receptor subfamily 5 group A member 2
chr1	200253419	200400705	LINC00862	-	ENSG00000203721	long intergenic non-protein coding RNA 862
chr1	200404940	200410056	ZNF281	-	ENSG00000162702	zinc finger protein 281
chr1	200872981	200874178	GPR25	+	ENSG00000170128	G protein-coupled receptor 25
chr1	200891048	200915742	INAVA	+	ENSG00000163362	innate immunity activator
chr1	200969390	201023700	KIF21B	-	ENSG00000116852	kinesin family member 21B
chr1	201039512	201112451	CACNA1S	-	ENSG00000081248	calcium voltage-gated channel subunit alpha1 S
chr1	201113953	201127184	ASCL5	-	ENSG00000232237	achaete-scute family bHLH transcription factor 5
chr1	201134772	201171574	TMEM9	-	ENSG00000116857	transmembrane protein 9
chr1	201190824	201228952	IGFN1	+	ENSG00000163395	immunoglobulin like and fibronectin type III domain containing 1
chr1	201283452	201332993	PKP1	+	ENSG00000081277	plakophilin 1
chr1	201359008	201377764	TNNT2	-	ENSG00000118194	troponin T2, cardiac type
chr1	201380833	201399915	LAD1	-	ENSG00000159166	ladinin 1
chr1	201403768	201429866	TNNI1	-	ENSG00000159173	troponin I1, slow skeletal type
chr1	201464278	201469237	PHLDA3	-	ENSG00000174307	pleckstrin homology like domain family A member 3
chr1	201483530	201509456	CSRP1	-	ENSG00000159176	cysteine and glycine rich protein 1
chr1	201507213	201534784	LOC107985246	+	ENSG00000224536	uncharacterized LOC107985246
chr1	201622885	201826969	NAV1	+	ENSG00000134369	neuron navigator 1
chr1	201719508	201719627	MIR5191	+	ENSG00000264802	microRNA 5191
chr1	202122917	202133592	GPR37L1	+	ENSG00000170075	G protein-coupled receptor 37 like 1
chr1	202133404	202144743	ARL8A	-	ENSG00000143862	ADP ribosylation factor like GTPase 8A
chr1	202147013	202161588	PTPN7	-	ENSG00000143851	protein tyrosine phosphatase non-receptor type 7
chr1	202193901	202319781	LGR6	+	ENSG00000133067	leucine rich repeat containing G protein-coupled receptor 6
chr1	202331657	202341980	UBE2T	-	ENSG00000077152	ubiquitin conjugating enzyme E2 T
chr1	202348699	202592706	PPP1R12B	+	ENSG00000077157	protein phosphatase 1 regulatory subunit 12B
chr1	202590596	202710454	SYT2	-	ENSG00000143858	synaptotagmin 2
chr1	202724495	202808487	KDM5B	-	ENSG00000117139	lysine demethylase 5B
chr1	202891116	202928636	KLHL12	-	ENSG00000117153	kelch like family member 12
chr1	202940826	202958572	ADIPOR1	-	ENSG00000159346	adiponectin receptor 1
chr1	202961873	202967275	CYB5R1	-	ENSG00000159348	cytochrome b5 reductase 1
chr1	203026498	203078740	PPFIA4	+	ENSG00000143847	PTPRF interacting protein alpha 4
chr1	203083129	203086012	MYOG	-	ENSG00000122180	myogenin
chr1	203090654	203167405	ADORA1	+	ENSG00000163485	adenosine A1 receptor
chr1	203167811	203175826	MYBPH	-	ENSG00000133055	myosin binding protein H
chr1	203178931	203186704	CHI3L1	-	ENSG00000133048	chitinase 3 like 1
chr1	203212827	203273641	CHIT1	-	ENSG00000133063	chitinase 1
chr1	203273221	203288804	LINC01353	+	ENSG00000231507	long intergenic non-protein coding RNA 1353
chr1	203298758	203305309	LINC01136	-	ENSG00000233791	long intergenic non-protein coding RNA 1136
chr1	203305491	203309602	BTG2	+	ENSG00000159388	BTG anti-proliferation factor 2
chr1	203340628	203351758	FMOD	-	ENSG00000122176	fibromodulin
chr1	203475806	203491352	PRELP	+	ENSG00000188783	proline and arginine rich end leucine rich repeat protein
chr1	203494153	203508949	OPTC	+	ENSG00000188770	opticin
chr1	203626787	203744081	ATP2B4	+	ENSG00000058668	ATPase plasma membrane Ca2+ transporting 4
chr1	203861599	203871152	SNRPE	+	ENSG00000182004	small nuclear ribonucleoprotein polypeptide E
chr1	204032447	204041265	LINC00303	-	ENSG00000176754	long intergenic non-protein coding RNA 303
chr1	204073115	204127743	SOX13	+	ENSG00000143842	SRY-box transcription factor 13
chr1	204131062	204152044	ETNK2	-	ENSG00000143845	ethanolamine kinase 2
chr1	204154819	204190324	REN	-	ENSG00000143839	renin
chr1	204190341	204196491	KISS1	-	ENSG00000170498	KiSS-1 metastasis suppressor
chr1	204198163	204213988	GOLT1A	-	ENSG00000174567	golgi transport 1A
chr1	204218853	204377665	PLEKHA6	-	ENSG00000143850	pleckstrin homology domain containing A6
chr1	204368431	204369719	LINC00628	-	ENSG00000280924	long intergenic non-protein coding RNA 628
chr1	204403381	204411817	PPP1R15B	-	ENSG00000158615	protein phosphatase 1 regulatory subunit 15B
chr1	204422628	204494724	PIK3C2B	-	ENSG00000133056	phosphatidylinositol-4-phosphate 3-kinase catalytic subunit type 2 beta
chr1	204516379	204558120	MDM4	+	ENSG00000198625	MDM4 regulator of p53
chr1	204617170	204685738	LRRN2	-	ENSG00000170382	leucine rich repeat neuronal 2
chr1	204828651	205022822	NFASC	+	ENSG00000163531	neurofascin
chr1	205042937	205078289	CNTN2	+	ENSG00000184144	contactin 2
chr1	205086142	205122015	RBBP5	-	ENSG00000117222	RB binding protein 5, histone lysine methyltransferase complex subunit
chr1	205142505	205211702	DSTYK	-	ENSG00000133059	dual serine/threonine and tyrosine protein kinase
chr1	205227946	205285632	TMCC2	+	ENSG00000133069	transmembrane and coiled-coil domain family 2
chr1	205302063	205321745	NUAK2	-	ENSG00000163545	NUAK family kinase 2
chr1	205336061	205357090	KLHDC8A	-	ENSG00000162873	kelch domain containing 8A
chr1	205381378	205455954	LEMD1	-	ENSG00000186007	LEM domain containing 1
chr1	205448302	205448398	MIR135B	-	ENSG00000199059	microRNA 135b
chr1	205455929	205469024	LEMD1-DT	+	ENSG00000224717	LEMD1 divergent transcript
chr1	205504595	205532793	CDK18	+	ENSG00000117266	cyclin dependent kinase 18
chr1	205568885	205602918	MFSD4A	+	ENSG00000174514	major facilitator superfamily domain containing 4A
chr1	205597556	205632011	ELK4	-	ENSG00000158711	ETS transcription factor ELK4
chr1	205657851	205680509	SLC45A3	-	ENSG00000158715	solute carrier family 45 member 3
chr1	205712822	205750182	NUCKS1	-	ENSG00000069275	nuclear casein kinase and cyclin dependent kinase substrate 1
chr1	205789094	205813748	SLC41A1	-	ENSG00000133065	solute carrier family 41 member 1
chr1	205913048	205943460	SLC26A9	-	ENSG00000174502	solute carrier family 26 member 9
chr1	205976740	206003461	RAB7B	-	ENSG00000276600	RAB7B, member RAS oncogene family
chr1	206009264	206023895	CTSE	-	ENSG00000196188	cathepsin E
chr1	206053173	206102449	RHEX	+	ENSG00000263961	regulator of hemoglobinization and erythroid cell expansion
chr1	206106936	206117699	AVPR1B	-	ENSG00000198049	arginine vasopressin receptor 1B
chr1	206203345	206464443	SRGAP2	+	ENSG00000266028	SLIT-ROBO Rho GTPase activating protein 2
chr1	206470476	206496889	IKBKE	+	ENSG00000263528	inhibitor of nuclear factor kappa B kinase subunit epsilon
chr1	206474803	206474864	MIR6769B	+	ENSG00000278465	microRNA 6769b
chr1	206507531	206589448	RASSF5	+	ENSG00000266094	Ras association domain family member 5
chr1	206635536	206684419	DYRK3	+	ENSG00000143479	dual specificity tyrosine phosphorylation regulated kinase 3
chr1	206684905	206734281	MAPKAPK2	+	ENSG00000162889	MAPK activated protein kinase 2
chr1	206767602	206774541	IL10	-	ENSG00000136634	interleukin 10
chr1	206770764	206842981	IL19	+	ENSG00000142224	interleukin 19
chr1	206903317	206923247	FCMR	-	ENSG00000162894	Fc fragment of IgM receptor
chr1	206928522	206946466	PIGR	-	ENSG00000162896	polymeric immunoglobulin receptor
chr1	206957965	206970625	FCAMR	-	ENSG00000162897	Fc fragment of IgA and IgM receptor
chr1	207034366	207081024	PFKFB2	+	ENSG00000123836	6-phosphofructo-2-kinase/fructose-2,6-biphosphatase 2
chr1	207321532	207386804	CD55	+	ENSG00000196352	CD55 molecule (Cromer blood group)
chr1	207454230	207489895	CR2	+	ENSG00000117322	complement C3d receptor 2
chr1	207645113	207738416	CR1L	+	ENSG00000197721	complement C3b/C4b receptor 1 like
chr1	215005775	215237090	KCNK2	+	ENSG00000082482	potassium two pore domain channel subfamily K member 2
chr1	216503246	217137755	ESRRG	-	ENSG00000196482	estrogen related receptor gamma
chr1	218285293	218337983	RRP15	+	ENSG00000067533	ribosomal RNA processing 15 homolog
chr1	218345336	218444619	TGFB2	+	ENSG00000092969	transforming growth factor beta 2
chr1	220879431	220885059	HLX	+	ENSG00000136630	H2.0 like homeobox
chr1	223701593	223776018	CAPN2	+	ENSG00000162909	calpain 2
chr1	224434660	224740554	CNIH3	+	ENSG00000143786	cornichon family AMPA receptor auxiliary protein 3
chr1	225810092	225845563	EPHX1	+	ENSG00000143819	epoxide hydrolase 1
chr1	225845536	225882380	TMEM63A	-	ENSG00000196187	transmembrane protein 63A
chr1	226360691	226408093	PARP1	-	ENSG00000143799	poly(ADP-ribose) polymerase 1
chr1	226631690	226739323	ITPKB	-	ENSG00000143772	inositol-trisphosphate 3-kinase B
chr1	226897536	226987545	COQ8A	+	ENSG00000163050	coenzyme Q8A
chr1	227728539	227781231	SNAP47	+	ENSG00000143740	synaptosome associated protein 47
chr1	227918656	227947932	WNT9A	-	ENSG00000143816	Wnt family member 9A
chr1	227941590	227941683	MIR5008	-	ENSG00000264483	microRNA 5008
chr1	228006998	228061271	WNT3A	+	ENSG00000154342	Wnt family member 3A
chr1	228100726	228105411	C1orf35	-	ENSG00000143793	chromosome 1 open reading frame 35
chr1	228139962	228148984	GUK1	+	ENSG00000143774	guanylate kinase 1
chr1	228164086	228165512	IBA57-DT	-	ENSG00000203684	IBA57 divergent transcript
chr1	228165804	228182257	IBA57	+	ENSG00000181873	iron-sulfur cluster assembly factor IBA57
chr1	228208063	228378876	OBSCN	+	ENSG00000154358	obscurin, cytoskeletal calmodulin and titin-interacting RhoGEF
chr1	229431245	229434098	ACTA1	-	ENSG00000143632	actin alpha 1, skeletal muscle
chr1	230314490	230426332	PGBD5	-	ENSG00000177614	piggyBac transposable element derived 5
chr1	231184098	231187627	TRIM67-AS1	+	ENSG00000235710	TRIM67 antisense RNA 1
chr1	241957767	241959062	BECN2	+	ENSG00000196289	beclin 2
chr1	242082986	242524697	PLD5	-	ENSG00000180287	phospholipase D family member 5
chr1	245154985	245709432	KIF26B	+	ENSG00000162849	kinesin family member 26B
chr1	246839098	246931948	AHCTF1	-	ENSG00000153207	AT-hook containing transcription factor 1
chr10	274190	689668	DIP2C	-	ENSG00000151240	disco interacting protein 2 homolog C
chr10	641689	641778	MIR5699	-	ENSG00000263511	microRNA 5699
chr10	649948	669581	PRR26	+	ENSG00000180525	proline rich 26
chr10	806914	931705	LARP4B	-	ENSG00000107929	La ribonucleoprotein 4B
chr10	988434	1019932	GTPBP4	+	ENSG00000107937	GTP binding protein 4
chr10	1049538	1132384	WDR37	+	ENSG00000047056	WD repeat domain 37
chr10	1159768	1289426	LINC00200	+	ENSG00000229205	long intergenic non-protein coding RNA 200
chr10	1177313	1737525	ADARB2	-	ENSG00000185736	adenosine deaminase RNA specific B2 (inactive)
chr10	1526637	1556984	ADARB2-AS1	+	ENSG00000205696	ADARB2 antisense RNA 1
chr10	3066333	3137718	PFKP	+	ENSG00000067057	phosphofructokinase, platelet
chr10	4786629	4848062	AKR1E2	+	ENSG00000165568	aldo-keto reductase family 1 member E2
chr10	5498697	5499570	CALML5	-	ENSG00000178372	calmodulin like 5
chr10	5510036	5526246	CALML3-AS1	-	ENSG00000205488	CALML3 antisense RNA 1
chr10	5594984	5596118	LASTR	+	ENSG00000242147	lncRNA associated with SART3 regulation of splicing
chr10	5765223	5842132	GDI2	-	ENSG00000057608	GDP dissociation inhibitor 2
chr10	5861616	5889906	ANKRD16	-	ENSG00000134461	ankyrin repeat domain 16
chr10	5890203	5937594	FBH1	+	ENSG00000134452	F-box DNA helicase 1
chr10	5943639	5978187	IL15RA	-	ENSG00000134470	interleukin 15 receptor subunit alpha
chr10	6010689	6062370	IL2RA	-	ENSG00000134460	interleukin 2 receptor subunit alpha
chr10	6144934	6254644	PFKFB3	+	ENSG00000170525	6-phosphofructo-2-kinase/fructose-2,6-biphosphatase 3
chr10	7158624	7411486	SFMBT2	-	ENSG00000198879	Scm like with four mbt domains 2
chr10	8045378	8075198	GATA3	+	ENSG00000107485	GATA binding protein 3
chr10	10917866	10952234	LINC00710	-	ENSG00000229240	long intergenic non-protein coding RNA 710
chr10	11849608	11894700	PROSER2-AS1	-	ENSG00000225778	PROSER2 antisense RNA 1
chr10	12349547	12835545	CAMK1D	+	ENSG00000183049	calcium/calmodulin dependent protein kinase ID
chr10	13643706	14462142	FRMD4A	-	ENSG00000151474	FERM domain containing 4A
chr10	32446140	32882874	CCDC7	+	ENSG00000216937	coiled-coil domain containing 7
chr10	35247025	35572669	CCNY	+	ENSG00000108100	cyclin Y
chr10	42979017	42981507	LINC01264	-	ENSG00000229630	long intergenic non-protein coding RNA 1264
chr10	43077064	43130351	RET	+	ENSG00000165731	ret proto-oncogene
chr10	43194535	43267065	RASGEF1A	-	ENSG00000198915	RasGEF domain family member 1A
chr10	44370165	44386493	CXCL12	-	ENSG00000107562	C-X-C motif chemokine ligand 12
chr10	44959407	44995891	RASSF4	+	ENSG00000107551	Ras association domain family member 4
chr10	46549044	46555530	GPRIN2	-	ENSG00000204175	G protein regulated inducer of neurite outgrowth 2
chr10	47322454	47327588	GDF2	+	ENSG00000263761	growth differentiation factor 2
chr10	47365496	47384293	ZNF488	-	ENSG00000265763	zinc finger protein 488
chr10	48446036	48656265	ARHGAP22	-	ENSG00000128805	Rho GTPase activating protein 22
chr10	48684876	48982956	WDFY4	+	ENSG00000128815	WDFY family member 4
chr10	49609095	49667942	CHAT	+	ENSG00000070748	choline O-acetyltransferase
chr10	49734641	49762379	OGDHL	-	ENSG00000197444	oxoglutarate dehydrogenase like
chr10	65912523	67696195	CTNNA3	-	ENSG00000183230	catenin alpha 3
chr10	69269984	69401884	HK1	+	ENSG00000156515	hexokinase 1
chr10	69451465	69507666	TSPAN15	+	ENSG00000099282	tetraspanin 15
chr10	69801867	69964275	COL13A1	+	ENSG00000197467	collagen type XIII alpha 1 chain
chr10	70298970	70382650	LRRC20	-	ENSG00000172731	leucine rich repeat containing 20
chr10	70478767	70568450	PALD1	+	ENSG00000107719	phosphatase domain containing paladin 1
chr10	70672506	70762441	ADAMTS14	+	ENSG00000138316	ADAM metallopeptidase with thrombospondin type 1 motif 14
chr10	70771239	70785401	TBATA	-	ENSG00000166220	thymus, brain and testes associated
chr10	70939036	70955947	LINC02622	+	ENSG00000259267	long intergenic non-protein coding RNA 2622
chr10	71212570	71302864	UNC5B	+	ENSG00000107731	unc-5 netrin receptor B
chr10	71319259	71381423	SLC29A3	+	ENSG00000198246	solute carrier family 29 member 3
chr10	71396920	71815947	CDH23	+	ENSG00000107736	cadherin related 23
chr10	71747556	71773520	VSIR	-	ENSG00000107738	V-set immunoregulatory receptor
chr10	71816298	71851325	PSAP	-	ENSG00000197746	prosaposin
chr10	71964395	72013558	CHST3	+	ENSG00000122863	carbohydrate sulfotransferase 3
chr10	72059034	72089032	SPOCK2	-	ENSG00000107742	SPARC (osteonectin), cwcv and kazal like domains proteoglycan 2
chr10	72273924	72276036	DDIT4	+	ENSG00000168209	DNA damage inducible transcript 4
chr10	72332830	72355149	DNAJB12	-	ENSG00000148719	DnaJ heat shock protein family (Hsp40) member B12
chr10	73644881	73663803	SYNPO2L	-	ENSG00000166317	synaptopodin 2 like
chr10	73785606	73801797	ZSWIM8	+	ENSG00000214655	zinc finger SWIM-type containing 8
chr10	74151202	74709963	ADK	+	ENSG00000156110	adenosine kinase
chr10	74824927	75032624	KAT6B	+	ENSG00000156650	lysine acetyltransferase 6B
chr10	76869601	77638369	KCNMA1	-	ENSG00000156113	potassium calcium-activated channel subfamily M alpha 1
chr10	78943328	79067895	ZMIZ1-AS1	-	ENSG00000224596	ZMIZ1 antisense RNA 1
chr10	79068966	79316528	ZMIZ1	+	ENSG00000108175	zinc finger MIZ-type containing 1
chr10	79347469	79355334	PPIF	+	ENSG00000108179	peptidylprolyl isomerase F
chr10	79382325	79445624	ZCCHC24	-	ENSG00000165424	zinc finger CCHC-type containing 24
chr10	80150889	80205572	ANXA11	-	ENSG00000122359	annexin A11
chr10	80529597	80535942	LOC101929574	+	ENSG00000226659	uncharacterized LOC101929574
chr10	85599552	86366795	GRID1	-	ENSG00000182771	glutamate ionotropic receptor delta type subunit 1
chr10	86668507	86736072	LDB3	+	ENSG00000122367	LIM domain binding 3
chr10	86935540	86969481	MMRN2	-	ENSG00000173269	multimerin 2
chr10	86958599	86963258	SNCG	+	ENSG00000173267	synuclein gamma
chr10	86970741	87010126	AGAP11	+	ENSG00000271880	ArfGAP with GTPase domain, ankyrin repeat and PH domain 11
chr10	96364608	96513926	TLL2	-	ENSG00000095587	tolloid like 2
chr10	96998038	97185959	SLIT1	-	ENSG00000187122	slit guidance ligand 1
chr10	97584323	97612802	HOGA1	+	ENSG00000241935	4-hydroxy-2-oxoglutarate aldolase 1
chr10	97865000	98030828	CRTAC1	-	ENSG00000095713	cartilage acidic protein 1
chr10	98247690	98268194	LOXL4	-	ENSG00000138131	lysyl oxidase like 4
chr10	98416198	98446947	HPS1	-	ENSG00000107521	HPS1 biogenesis of lysosomal organelles complex 3 subunit 1
chr10	98457077	99235862	HPSE2	-	ENSG00000172987	heparanase 2 (inactive)
chr10	100735603	100829944	PAX2	+	ENSG00000075891	paired box 2
chr10	100969518	100985871	SEMA4G	+	ENSG00000095539	semaphorin 4G
chr10	100996618	101007836	LZTS2	+	ENSG00000107816	leucine zipper tumor suppressor 2
chr10	101007679	101032295	PDZD7	-	ENSG00000186862	PDZ domain containing 7
chr10	101061989	101068131	KAZALD1	+	ENSG00000107821	Kazal type serine peptidase inhibitor domain 1
chr10	101131300	101137789	TLX1	+	ENSG00000107807	T cell leukemia homeobox 1
chr10	101570560	101609662	DPCD	+	ENSG00000166171	deleted in primary ciliary dyskinesia homolog (mouse)
chr10	101610664	101695295	FBXW4	-	ENSG00000107829	F-box and WD repeat domain containing 4
chr10	101770130	101780369	FGF8	-	ENSG00000107831	fibroblast growth factor 8
chr10	101825974	101843920	KCNIP2	-	ENSG00000120049	potassium voltage-gated channel interacting protein 2
chr10	102106489	102120368	LDB1	-	ENSG00000198728	LIM domain binding 1
chr10	102132994	102150333	PPRC1	+	ENSG00000148840	PPARG related coactivator 1
chr10	102230186	102241512	PITX3	-	ENSG00000107859	paired like homeodomain 3
chr10	102402617	102421539	PSD	-	ENSG00000059915	pleckstrin and Sec7 domain containing
chr10	102644479	102658318	TRIM8	+	ENSG00000171206	tripartite motif containing 8
chr10	103493979	103592552	NEURL1	+	ENSG00000107954	neuralized E3 ubiquitin protein ligase 1
chr10	103594027	103855543	SH3PXD2A	-	ENSG00000107957	SH3 and PX domains 2A
chr10	104031286	104085880	COL17A1	-	ENSG00000065618	collagen type XVII alpha 1 chain
chr10	104323369	104327004	ITPRIP-AS1	+	ENSG00000228261	ITPRIP antisense RNA 1
chr10	110644336	110839468	RBM20	+	ENSG00000203867	RNA binding motif protein 20
chr10	116671192	116850251	HSPA12A	-	ENSG00000165868	heat shock protein family A (Hsp70) member 12A
chr10	117473215	117545068	EMX2OS	-	ENSG00000229847	EMX2 opposite strand/antisense RNA
chr10	119029714	119033730	NANOS1	+	ENSG00000188613	nanos C2HC-type zinc finger 1
chr10	119207571	119459745	GRK5	+	ENSG00000198873	G protein-coupled receptor kinase 5
chr10	121478332	121598458	FGFR2	-	ENSG00000066468	fibroblast growth factor receptor 2
chr10	121989163	122254545	TACC2	+	ENSG00000138162	transforming acidic coiled-coil containing protein 2
chr10	122458551	122514907	HTRA1	+	ENSG00000166033	HtrA serine peptidase 1
chr10	123706207	123940267	CPXM2	-	ENSG00000121898	carboxypeptidase X, M14 family member 2
chr10	124461823	124617888	LHPP	+	ENSG00000107902	phospholysine phosphohistidine inorganic pyrophosphate phosphatase
chr10	124984317	125161170	CTBP2	-	ENSG00000175029	C-terminal binding protein 2
chr10	125753580	125775821	MMP21	-	ENSG00000154485	matrix metallopeptidase 21
chr10	125784980	125823258	UROS	-	ENSG00000188690	uroporphyrinogen III synthase
chr10	126012381	126388455	ADAM12	-	ENSG00000148848	ADAM metallopeptidase domain 12
chr10	126424997	126798708	C10orf90	-	ENSG00000154493	chromosome 10 open reading frame 90
chr10	126905409	127452517	DOCK1	+	ENSG00000150760	dedicator of cytokinesis 1
chr10	127907061	128085855	PTPRE	+	ENSG00000132334	protein tyrosine phosphatase receptor type E
chr10	129467190	129770983	MGMT	+	ENSG00000170430	O-6-methylguanine-DNA methyltransferase
chr10	129835233	129973053	EBF3	-	ENSG00000108001	EBF transcription factor 3
chr10	131901008	131959834	PPP2R2D	+	ENSG00000175470	protein phosphatase 2 regulatory subunit Bdelta
chr10	131966455	131982013	BNIP3	-	ENSG00000176171	BCL2 interacting protein 3
chr10	132036336	132184858	JAKMIP3	+	ENSG00000188385	Janus kinase and microtubule interacting protein 3
chr10	132207492	132331847	STK32C	-	ENSG00000165752	serine/threonine kinase 32C
chr10	132397168	132417859	PWWP2B	+	ENSG00000171813	PWWP domain containing 2B
chr10	132445189	132448306	LINC02870	+	0	long intergenic non-protein coding RNA 2870
chr10	132508444	132536923	LOC107984282	-	0	uncharacterized LOC107984282
chr10	132537787	132783480	INPP5A	+	ENSG00000068383	inositol polyphosphate-5-phosphatase A
chr10	132808392	132942823	CFAP46	-	ENSG00000171811	cilia and flagella associated protein 46
chr10	132943967	132965289	LINC01166	-	ENSG00000232903	long intergenic non-protein coding RNA 1166
chr10	133070929	133131675	ADGRA1	+	ENSG00000197177	adhesion G protein-coupled receptor A1
chr10	133083073	133088491	ADGRA1-AS1	-	ENSG00000256925	ADGRA1 antisense RNA 1
chr10	133160219	133226412	KNDC1	+	ENSG00000171798	kinase non-catalytic C-lobe domain containing 1
chr10	133230217	133231558	UTF1	+	ENSG00000171794	undifferentiated embryonic cell transcription factor 1
chr10	133278630	133312337	TUBGCP2	-	ENSG00000130640	tubulin gamma complex associated protein 2
chr10	133453928	133523558	SCART1	+	ENSG00000214279	scavenger receptor family member expressed on T cells 1
chr10	133553901	133569835	SYCE1	-	ENSG00000171772	synaptonemal complex central element protein 1
chr11	12094008	12359144	MICAL2	+	ENSG00000133816	microtubule associated monooxygenase, calponin and LIM domain containing 2
chr11	16777297	17014414	PLEKHA7	-	ENSG00000166689	pleckstrin homology domain containing A7
chr11	17392498	17476879	ABCC8	-	ENSG00000006071	ATP binding cassette subfamily C member 8
chr11	17493895	17544416	USH1C	-	ENSG00000006611	USH1 protein network component harmonin
chr11	17547373	17647150	OTOG	+	ENSG00000188162	otogelin
chr11	17734774	17856804	KCNC1	+	ENSG00000129159	potassium voltage-gated channel subfamily C member 1
chr11	18704312	18726230	IGSF22	-	ENSG00000179057	immunoglobulin superfamily member 22
chr11	18727928	18792721	PTPN5	-	ENSG00000110786	protein tyrosine phosphatase non-receptor type 5
chr11	34150987	34358010	ABTB2	-	ENSG00000166016	ankyrin repeat and BTB domain containing 2
chr11	45804072	45813016	SLC35C1	+	ENSG00000181830	solute carrier family 35 member C1
chr11	45847118	45883248	CRY2	+	ENSG00000121671	cryptochrome circadian regulator 2
chr11	45885651	45906465	MAPK8IP1	+	ENSG00000121653	mitogen-activated protein kinase 8 interacting protein 1
chr11	45906513	45907272	C11orf94	-	ENSG00000234776	chromosome 11 open reading frame 94
chr11	45909663	45918812	PEX16	-	ENSG00000121680	peroxisomal biogenesis factor 16
chr11	45921621	45929096	LARGE2	+	ENSG00000165905	LARGE xylosyl- and glucuronyltransferase 2
chr11	46171955	46177106	LOC101928894	+	ENSG00000255314	uncharacterized LOC101928894
chr11	46277662	46321409	CREB3L1	+	ENSG00000157613	cAMP responsive element binding protein 3 like 1
chr11	46332905	46380554	DGKZ	+	ENSG00000149091	diacylglycerol kinase zeta
chr11	46376402	46376484	MIR4688	+	ENSG00000264102	microRNA 4688
chr11	46380756	46383837	MDK	+	ENSG00000110492	midkine
chr11	46396414	46594125	AMBRA1	-	ENSG00000110497	autophagy and beclin 1 regulator 1
chr11	46602861	46617909	HARBI1	-	ENSG00000180423	harbinger transposase derived 1
chr11	46617527	46674818	ATG13	+	ENSG00000175224	autophagy related 13
chr11	46677080	46700619	ARHGAP1	-	ENSG00000175220	Rho GTPase activating protein 1
chr11	46701030	46705912	ZNF408	+	ENSG00000175213	zinc finger protein 408
chr11	46719196	46739506	F2	+	ENSG00000180210	coagulation factor II, thrombin
chr11	46743048	46846308	CKAP5	-	ENSG00000175216	cytoskeleton associated protein 5
chr11	46856717	46918642	LRP4	-	ENSG00000134569	LDL receptor related protein 4
chr11	46936689	47164385	C11orf49	+	ENSG00000149179	chromosome 11 open reading frame 49
chr11	47164299	47177125	ARFGAP2	-	ENSG00000149182	ADP ribosylation factor GTPase activating protein 2
chr11	47177522	47186443	PACSIN3	-	ENSG00000165912	protein kinase C and casein kinase substrate in neurons 3
chr11	47179611	47179737	MIR6745	-	ENSG00000275208	microRNA 6745
chr11	47214465	47239217	DDB2	+	ENSG00000134574	damage specific DNA binding protein 2
chr11	47239302	47248906	ACP2	-	ENSG00000134575	acid phosphatase 2, lysosomal
chr11	47248300	47269033	NR1H3	+	ENSG00000025434	nuclear receptor subfamily 1 group H member 3
chr11	47269161	47330031	MADD	+	ENSG00000110514	MAP kinase activating death domain
chr11	47331406	47352702	MYBPC3	-	ENSG00000134571	myosin binding protein C3
chr11	47354860	47378547	SPI1	-	ENSG00000066336	Spi-1 proto-oncogene
chr11	47400970	47401042	MIR4487	+	ENSG00000264583	microRNA 4487
chr11	47407132	47416496	SLC39A13	+	ENSG00000165915	solute carrier family 39 member 13
chr11	47418769	47426473	PSMC3	-	ENSG00000165916	proteasome 26S subunit, ATPase 3
chr11	47437764	47449143	RAPSN	-	ENSG00000165917	receptor associated protein of the synapse
chr11	47465933	47565569	CELF1	-	ENSG00000149187	CUGBP Elav-like family member 1
chr11	47586678	47589194	FAM180B	+	ENSG00000196666	family with sequence similarity 180 member B
chr11	47589667	47594411	C1QTNF4	-	ENSG00000172247	C1q and TNF related 4
chr11	47716494	47767443	FNBP4	-	ENSG00000109920	formin binding protein 4
chr11	47980558	48170841	PTPRJ	+	ENSG00000149177	protein tyrosine phosphatase receptor type J
chr11	60785333	60801305	MS4A10	+	ENSG00000172689	membrane spanning 4-domains A10
chr11	60842113	60851081	CCDC86	+	ENSG00000110104	coiled-coil domain containing 86
chr11	60850933	60855950	PTGDR2	-	ENSG00000183134	prostaglandin D2 receptor 2
chr11	60867562	60875693	ZP1	+	ENSG00000149506	zona pellucida glycoprotein 1
chr11	60924460	60937159	TMEM132A	+	ENSG00000006118	transmembrane protein 132A
chr11	60971680	61020377	CD6	+	ENSG00000013725	CD6 molecule
chr11	61130257	61161615	VPS37C	-	ENSG00000167987	VPS37C subunit of ESCRT-I
chr11	61258286	61295316	VWCE	-	ENSG00000167992	von Willebrand factor C and EGF domains
chr11	61299451	61342596	DDB1	-	ENSG00000167986	damage specific DNA binding protein 1
chr11	61333210	61353295	TKFC	+	ENSG00000149476	triokinase and FMN cyclase
chr11	61348754	61362283	CYB561A3	-	ENSG00000162144	cytochrome b561 family member A3
chr11	61430042	61446733	SDHAF2	+	ENSG00000167985	succinate dehydrogenase complex assembly factor 2
chr11	61481120	61490931	PPP1R32	+	ENSG00000162148	protein phosphatase 1 regulatory subunit 32
chr11	61508749	61511018	LRRC10B	+	ENSG00000204950	leucine rich repeat containing 10B
chr11	61513714	61581148	SYT7	-	ENSG00000011347	synaptotagmin 7
chr11	61588494	61607546	LOC101927495	+	ENSG00000250230	uncharacterized LOC101927495
chr11	61680391	61747001	DAGLA	+	ENSG00000134780	diacylglycerol lipase alpha
chr11	61746493	61757655	MYRF-AS1	-	ENSG00000124915	MYRF antisense RNA 1
chr11	61752636	61788518	MYRF	+	ENSG00000124920	myelin regulatory factor
chr11	61768501	61792802	TMEM258	-	ENSG00000134825	transmembrane protein 258
chr11	61792980	61867354	FADS2	+	ENSG00000134824	fatty acid desaturase 2
chr11	61799627	61829318	FADS1	-	ENSG00000149485	fatty acid desaturase 1
chr11	61815161	61815240	MIR1908	-	ENSG00000284416	microRNA 1908
chr11	61873519	61892051	FADS3	-	ENSG00000221968	fatty acid desaturase 3
chr11	61897301	61920269	RAB3IL1	-	ENSG00000167994	RAB3A interacting protein like 1
chr11	61950063	61965515	BEST1	+	ENSG00000167995	bestrophin 1
chr11	62123998	62153169	INCENP	+	ENSG00000149503	inner centromere protein
chr11	62405103	62423195	SCGB1A1	+	ENSG00000149021	secretoglobin family 1A member 1
chr11	62433542	62556235	AHNAK	-	ENSG00000124942	AHNAK nucleoprotein
chr11	62559596	62574086	EEF1G	-	ENSG00000254772	eukaryotic translation elongation factor 1 gamma
chr11	62575045	62591637	TUT1	-	ENSG00000149016	terminal uridylyl transferase 1, U6 snRNA-specific
chr11	62624826	62646726	GANAB	-	ENSG00000089597	glucosidase II alpha subunit
chr11	62662817	62665210	C11orf98	-	ENSG00000278615	chromosome 11 open reading frame 98
chr11	62748319	62754184	ZBTB3	-	ENSG00000185670	zinc finger and BTB domain containing 3
chr11	62771357	62787342	TAF6L	+	ENSG00000162227	TATA-box binding protein associated factor 6 like
chr11	62856102	62888875	SLC3A2	+	ENSG00000168003	solute carrier family 3 member 2
chr11	62908679	62921807	CHRM1	-	ENSG00000168539	cholinergic receptor muscarinic 1
chr11	62936385	62984967	SLC22A6	-	ENSG00000197901	solute carrier family 22 member 6
chr11	62989154	63015841	SLC22A8	-	ENSG00000149452	solute carrier family 22 member 8
chr11	63137867	63369718	SLC22A10	+	ENSG00000184999	solute carrier family 22 member 10
chr11	63506052	63516774	LGALS12	+	ENSG00000133317	galectin 12
chr11	63536808	63546462	PLAAT4	+	ENSG00000133321	phospholipase A and acyltransferase 4
chr11	63573195	63616883	PLAAT3	-	ENSG00000176485	phospholipase A and acyltransferase 3
chr11	63759892	63768775	C11orf95	-	ENSG00000188070	chromosome 11 open reading frame 95
chr11	63813456	63827716	SPINDOC	+	ENSG00000168005	spindlin interactor and repressor of chromatin binding
chr11	63838928	63911019	MARK2	+	ENSG00000072518	microtubule affinity regulating kinase 2
chr11	63911230	63917164	RCOR2	-	ENSG00000167771	REST corepressor 2
chr11	63985853	64001811	OTUB1	+	ENSG00000167770	OTU deubiquitinase, ubiquitin aldehyde binding 1
chr11	63998558	64166113	MACROD1	-	ENSG00000133315	mono-ADP ribosylhydrolase 1
chr11	64103188	64119173	FLRT1	+	ENSG00000126500	fibronectin leucine rich transmembrane protein 1
chr11	64206678	64223886	FERMT3	+	ENSG00000149781	fermitin family member 3
chr11	64230278	64234286	DNAJC4	+	ENSG00000110011	DnaJ heat shock protein family (Hsp40) member C4
chr11	64234538	64238793	VEGFB	+	ENSG00000173511	vascular endothelial growth factor B
chr11	64241003	64244132	FKBP2	+	ENSG00000173486	FKBP prolyl isomerase 2
chr11	64251530	64269398	PLCB3	+	ENSG00000149782	phospholipase C beta 3
chr11	64270062	64289500	GPR137	+	ENSG00000173264	G protein-coupled receptor 137
chr11	64291302	64300031	KCNK4	+	ENSG00000182450	potassium two pore domain channel subfamily K member 4
chr11	64300358	64304770	CATSPERZ	+	ENSG00000219435	catsper channel auxiliary subunit zeta
chr11	64305497	64316743	ESRRA	+	ENSG00000173153	estrogen related receptor alpha
chr11	64316460	64317559	TRMT112	-	ENSG00000173113	tRNA methyltransferase subunit 11-2
chr11	64340204	64357534	CCDC88B	+	ENSG00000168071	coiled-coil domain containing 88B
chr11	64359148	64372215	RPS6KA4	+	ENSG00000162302	ribosomal protein S6 kinase A4
chr11	64368602	64368703	MIR1237	+	ENSG00000221273	microRNA 1237
chr11	64555690	64572875	SLC22A11	+	ENSG00000168065	solute carrier family 22 member 11
chr11	64590641	64602353	SLC22A12	+	ENSG00000197891	solute carrier family 22 member 12
chr11	64606174	64723197	NRXN2	-	ENSG00000110076	neurexin 2
chr11	64726911	64745456	RASGRP2	-	ENSG00000068831	RAS guanyl releasing protein 2
chr11	64746389	64759974	PYGM	-	ENSG00000068976	glycogen phosphorylase, muscle associated
chr11	64784918	64803241	MAP4K2	-	ENSG00000168067	mitogen-activated protein kinase kinase kinase kinase 2
chr11	64823052	64844653	CDC42BPG	-	ENSG00000171219	CDC42 binding protein kinase gamma
chr11	64851642	64888296	EHD1	-	ENSG00000110047	EH domain containing 1
chr11	64889560	64893449	MIR194-2HG	-	ENSG00000229719	MIR194-2 host gene
chr11	64891355	64891439	MIR194-2	-	ENSG00000284155	microRNA 194-2
chr11	64894546	64917211	ATG2A	-	ENSG00000110046	autophagy related 2A
chr11	64902387	64902455	MIR6749	-	ENSG00000274314	microRNA 6749
chr11	64917553	64934475	PPP2R5B	+	ENSG00000068971	protein phosphatase 2 regulatory subunit B'beta
chr11	64937517	64972108	MAJIN	-	ENSG00000168070	membrane anchored junction protein
chr11	64987945	64997018	BATF2	-	ENSG00000168062	basic leucine zipper ATF-like transcription factor 2
chr11	65014160	65022184	ARL2	+	ENSG00000213465	ADP ribosylation factor like GTPase 2
chr11	65018505	65018570	MIR6879	+	ENSG00000278851	microRNA 6879
chr11	65027439	65040572	SNX15	+	ENSG00000110025	sorting nexin 15
chr11	65040901	65044828	SAC3D1	+	ENSG00000168061	SAC3 domain containing 1
chr11	65044818	65058553	NAALADL1	-	ENSG00000168060	N-acetylated alpha-linked acidic dipeptidase like 1
chr11	65066300	65084164	CDCA5	-	ENSG00000146670	cell division cycle associated 5
chr11	65084210	65088398	ZFPL1	+	ENSG00000162300	zinc finger protein like 1
chr11	65089324	65111862	VPS51	+	ENSG00000149823	VPS51 subunit of GARP complex
chr11	65116403	65117701	ZNHIT2	-	ENSG00000174276	zinc finger HIT-type containing 2
chr11	65121780	65134532	SYVN1	-	ENSG00000162298	synoviolin 1
chr11	65170154	65173244	SPDYC	+	ENSG00000204710	speedy/RINGO cell cycle regulator family member C
chr11	65180566	65212006	CAPN1	+	ENSG00000014216	calpain 1
chr11	65314866	65322417	CDC42EP2	+	ENSG00000149798	CDC42 effector protein 2
chr11	65333852	65354262	DPF2	+	ENSG00000133884	double PHD fingers 2
chr11	65354751	65357613	TIGD3	+	ENSG00000173825	tigger transposable element derived 3
chr11	65375192	65383701	SLC25A45	-	ENSG00000162241	solute carrier family 25 member 45
chr11	65386621	65413525	FRMD8	+	ENSG00000126391	FERM domain containing 8
chr11	65422774	65445540	NEAT1	+	ENSG00000245532	nuclear paraspeckle assembly transcript 1
chr11	65444458	65444557	MIR612	+	ENSG00000283791	microRNA 612
chr11	65525077	65538704	SCYL1	+	ENSG00000142186	SCY1 like pseudokinase 1
chr11	65538805	65558930	LTBP3	-	ENSG00000168056	latent transforming growth factor beta binding protein 3
chr11	65568482	65570423	ZNRD2-AS1	-	ENSG00000260233	ZNRD2 antisense RNA 1 (head to head)
chr11	65572349	65574198	FAM89B	+	ENSG00000176973	family with sequence similarity 89 member B
chr11	65576046	65592650	EHBP1L1	+	ENSG00000173442	EH domain binding protein 1 like 1
chr11	65592836	65595996	KCNK7	-	ENSG00000173338	potassium two pore domain channel subfamily K member 7
chr11	65597756	65615382	MAP3K11	-	ENSG00000173327	mitogen-activated protein kinase kinase kinase 11
chr11	65615773	65637439	PCNX3	+	ENSG00000197136	pecanex 3
chr11	65636310	65636369	MIR4690	+	ENSG00000266041	microRNA 4690
chr11	65638101	65650918	SIPA1	+	ENSG00000213445	signal-induced proliferation-associated 1
chr11	65649192	65649253	MIR4489	+	ENSG00000265874	microRNA 4489
chr11	65653597	65663090	RELA	-	ENSG00000173039	RELA proto-oncogene, NF-kB subunit
chr11	65711996	65719604	KAT5	+	ENSG00000172977	lysine acetyltransferase 5
chr11	65714005	65720818	RNASEH2C	-	ENSG00000172922	ribonuclease H2 subunit C
chr11	65773898	65780976	AP5B1	-	ENSG00000254470	adaptor related protein complex 5 subunit beta 1
chr11	65787063	65797214	OVOL1	+	ENSG00000172818	ovo like transcriptional repressor 1
chr11	65789051	65790868	OVOL1-AS1	-	ENSG00000255120	OVOL1 antisense RNA 1
chr11	65823022	65862026	CFL1	-	ENSG00000172757	cofilin 1
chr11	65833834	65856896	SNX32	+	ENSG00000172803	sorting nexin 32
chr11	65857126	65867653	MUS81	+	ENSG00000172732	MUS81 structure-specific endonuclease subunit
chr11	65866441	65873592	EFEMP2	-	ENSG00000172638	EGF containing fibulin extracellular matrix protein 2
chr11	65879837	65883741	CTSW	+	ENSG00000172543	cathepsin W
chr11	65883740	65888531	FIBP	-	ENSG00000172500	FGF1 intracellular binding protein
chr11	65890673	65891635	CCDC85B	+	ENSG00000175602	coiled-coil domain containing 85B
chr11	65892049	65900573	FOSL1	-	ENSG00000175592	FOS like 1, AP-1 transcription factor subunit
chr11	65916810	65919062	C11orf68	-	ENSG00000175573	chromosome 11 open reading frame 68
chr11	65919274	65921563	DRAP1	+	ENSG00000175550	DR1 associated protein 1
chr11	65961728	65980137	SART1	+	ENSG00000175467	spliceosome associated factor 1, recruiter of U4/U6.U5 tri-snRNP
chr11	66012008	66013505	CST6	+	ENSG00000175315	cystatin E/M
chr11	66016752	66026479	CATSPER1	-	ENSG00000175294	cation channel sperm associated 1
chr11	66040765	66049161	GAL3ST3	-	ENSG00000175229	galactose-3-O-sulfotransferase 3
chr11	66050729	66069308	SF3B2	+	ENSG00000087365	splicing factor 3b subunit 2
chr11	66070272	66244744	PACS1	+	ENSG00000175115	phosphofurin acidic cluster sorting protein 1
chr11	66257294	66267860	KLC2	+	ENSG00000174996	kinesin light chain 2
chr11	66268590	66277492	RAB1B	+	ENSG00000174903	RAB1B, member RAS oncogene family
chr11	66278175	66285301	CNIH2	+	ENSG00000174871	cornichon family AMPA receptor auxiliary protein 2
chr11	66284580	66289145	YIF1A	-	ENSG00000174851	Yip1 interacting factor homolog A, membrane trafficking protein
chr11	66291894	66296664	TMEM151A	+	ENSG00000179292	transmembrane protein 151A
chr11	66314494	66317044	CD248	-	ENSG00000174807	CD248 molecule
chr11	66330241	66336840	RIN1	-	ENSG00000174791	Ras and Rab interactor 1
chr11	66337333	66345125	BRMS1	-	ENSG00000174744	BRMS1 transcriptional repressor and anoikis regulator
chr11	66345374	66347629	B4GAT1	-	ENSG00000174684	beta-1,4-glucuronyltransferase 1
chr11	66347991	66363764	LOC102724064	+	ENSG00000255468	uncharacterized LOC102724064
chr11	66362521	66372214	SLC29A2	-	ENSG00000174669	solute carrier family 29 member 2
chr11	66421004	66426707	NPAS4	+	ENSG00000174576	neuronal PAS domain protein 4
chr11	66466327	66477337	PELI3	+	ENSG00000174516	pellino E3 ubiquitin protein ligase family member 3
chr11	66480013	66509657	DPP3	+	ENSG00000254986	dipeptidyl peptidase 3
chr11	66510606	66533613	BBS1	+	ENSG00000174483	Bardet-Biedl syndrome 1
chr11	66520637	66546235	ZDHHC24	-	ENSG00000174165	zinc finger DHHC-type containing 24
[truncated: 5,838 more rows]

## Sheet: Table S8
previously identified putative CTR9 regulated genes
[truncated: 241 more rows]
